# Supplementary material for: Proactive vaccination using multiviral Quartet Nanocages to elicit broad anti-coronavirus responses
Source: Nat Nanotechnol. 2024 May 6;19(8):1216–23. doi: 10.1038/s41565-024-01655-9 (PMC11329374; doi:10.1038/s41565-024-01655-9)
Supplement: Supplementary file 4 — Source data and statistical data. [file 41565_2024_1655_MOESM4_ESM.xlsx]

## Sheet: Fig S4
Fig S4
Gel Filtration Standards (BioRad)			Quartet-SpyTag			SpyTag-Quartet			Alternate Quartet			Quartet[SARS1]			Kraken Quartet
Volume (mL)	A280 (mAU)		ml	mAU		ml	mAU		ml	mAU		ml	mAU		UV 3_280
0.001	0.00349652		0.007	0.019318		0.004	-0.00844501		0.002	0.0318562		0.001	0.0137407		ml	mAU
0.005	0.00465488		0.015	0.0366134		0.008	-0.0116168		0.01	0.066541		0.01	0.0256849		0.001	0.00467042
0.009	0.00888557		0.023	0.0392095		0.012	-0.0151243		0.018	0.0937914		0.018	0.0337321		0.005	0.0101075
0.014	0.00975381		0.032	0.0398165		0.017	-0.0166495		0.027	0.119907		0.026	0.0413538		0.009	0.0124767
0.018	0.011321		0.04	0.0431215		0.021	-0.0168083		0.035	0.134589		0.035	0.046903		0.014	0.0111614
0.022	0.0166221		0.048	0.0474421		0.025	-0.0145936		0.043	0.13966		0.043	0.0475086		0.018	0.00685904
0.026	0.0181411		0.057	0.0564645		0.029	-0.00860069		0.051	0.147153		0.051	0.0360974		0.022	0.00487897
0.03	0.0113122		0.065	0.061812		0.033	0.00280709		0.06	0.151035		0.06	0.0264047		0.026	0.00208109
0.034	0.00636418		0.073	0.0563679		0.037	0.0161776		0.068	0.15677		0.068	0.0290403		0.03	-0.00308121
0.039	0.00382797		0.082	0.049209		0.042	0.019876		0.076	0.166598		0.076	0.0291708		0.034	-0.00172885
0.043	0.00523224		0.09	0.0423846		0.046	0.0170916		0.085	0.165317		0.084	0.0151594		0.039	0.00156305
0.047	0.0130873		0.098	0.0350917		0.05	0.0173577		0.093	0.152964		0.093	0.00767313		0.043	0.000502293
0.051	0.0191385		0.107	0.0308746		0.054	0.0182863		0.101	0.141024		0.101	0.00823218		0.047	-0.00151511
0.055	0.0211667		0.115	0.0268011		0.058	0.014633		0.11	0.133719		0.109	0.00551413		0.051	-0.000162758
0.059	0.0226779		0.123	0.019821		0.062	0.00670526		0.118	0.135396		0.118	0.000119229		0.055	0.00202316
0.064	0.023481		0.131	0.0138859		0.067	-0.00289644		0.126	0.136269		0.126	0.00198291		0.059	0.00894955
0.068	0.0298583		0.14	0.0065166		0.071	-0.0108767		0.135	0.12468		0.134	0.0136438		0.064	0.0168078
0.072	0.0388528		0.148	-0.00195571		0.075	-0.0180839		0.143	0.109371		0.143	0.0195952		0.068	0.0221781
0.076	0.0381393		0.156	-0.00643704		0.079	-0.0221711		0.151	0.0969163		0.151	0.0204062		0.072	0.025437
0.08	0.0350324		0.165	-0.00940942		0.083	-0.0180293		0.16	0.0858831		0.159	0.0200664		0.076	0.0218348
0.084	0.0411591		0.173	-0.00960776		0.087	-0.015232		0.168	0.0745427		0.168	0.0230511		0.08	0.0199314
0.089	0.0475842		0.181	-0.00190574		0.092	-0.0189834		0.176	0.0681666		0.176	0.0252074		0.084	0.0230694
0.093	0.0522011		0.19	0.00790999		0.096	-0.0239532		0.185	0.0670742		0.184	0.022203		0.089	0.0210071
0.097	0.0570078		0.198	0.0138173		0.1	-0.0268362		0.193	0.0637325		0.193	0.0196204		0.093	0.0134239
0.101	0.0645881		0.206	0.0185278		0.104	-0.0217933		0.201	0.0568619		0.201	0.0192888		0.097	0.00345319
0.105	0.0712098		0.215	0.0231479		0.108	-0.0102279		0.21	0.0518241		0.209	0.0189792		0.101	-0.00669951
0.109	0.0652157		0.223	0.030743		0.112	-0.00100422		0.218	0.0521614		0.218	0.0171721		0.105	-0.00770003
0.113	0.0590131		0.231	0.0460125		0.117	0.00308102		0.226	0.0562789		0.226	0.0176094		0.109	-0.00530848
0.118	0.0627913		0.24	0.0613897		0.121	0.000671221		0.235	0.0676207		0.234	0.0178347		0.114	-0.00145701
0.122	0.0697046		0.248	0.0733401		0.125	-0.00487881		0.243	0.0862783		0.243	0.0206305		0.118	0.00396706
0.126	0.0687916		0.256	0.0825652		0.129	-0.00183388		0.251	0.105281		0.251	0.0264418		0.122	0.00914013
0.13	0.0644726		0.265	0.0876061		0.133	0.00690324		0.26	0.11702		0.259	0.0292399		0.126	0.00905655
0.134	0.0588778		0.273	0.0930444		0.137	0.0128985		0.268	0.127112		0.268	0.0306839		0.13	0.004513
0.138	0.0507503		0.281	0.0996127		0.142	0.0173007		0.276	0.145003		0.276	0.0338079		0.134	0.00413946
0.143	0.0383371		0.29	0.102246		0.146	0.0164718		0.285	0.164326		0.284	0.0366528		0.139	0.0115335
0.147	0.030897		0.298	0.100363		0.15	0.00952576		0.293	0.182481		0.293	0.0367169		0.143	0.0196549
0.151	0.0342421		0.306	0.0950238		0.154	0.000660475		0.301	0.198734		0.301	0.036509		0.147	0.0181168
0.155	0.0429945		0.315	0.0891935		0.158	-0.00442045		0.31	0.210549		0.309	0.0374798		0.151	0.0152376
0.159	0.0511374		0.323	0.0910203		0.162	-0.00228117		0.318	0.218465		0.318	0.0407696		0.155	0.0134761
0.163	0.0559566		0.331	0.0909858		0.167	0.000991518		0.326	0.219738		0.326	0.0453629		0.159	0.0121508
0.168	0.0576349		0.34	0.0800022		0.171	-0.00124345		0.335	0.222233		0.334	0.0448305		0.164	0.00900771
0.172	0.0528889		0.348	0.0665806		0.175	-0.00553331		0.343	0.228921		0.343	0.0412002		0.168	0.00909441
0.176	0.0514522		0.356	0.0541017		0.179	-0.00614059		0.351	0.229631		0.351	0.0388107		0.172	0.0189977
0.18	0.0638932		0.365	0.0447358		0.183	-0.00143333		0.36	0.221254		0.359	0.0385027		0.176	0.0227866
0.184	0.0759238		0.373	0.0421491		0.187	0.00558673		0.368	0.214423		0.368	0.0414427		0.18	0.0180495
0.188	0.0740208		0.381	0.043727		0.191	0.0104054		0.376	0.211323		0.376	0.0430128		0.184	0.0193718
0.193	0.0714356		0.39	0.049309		0.196	0.014582		0.385	0.211638		0.384	0.0419433		0.189	0.0246358
0.197	0.0661569		0.398	0.0494986		0.2	0.016384		0.393	0.213405		0.393	0.0436141		0.193	0.0309651
0.201	0.0614763		0.406	0.0383599		0.204	0.013603		0.401	0.209964		0.401	0.0473513		0.197	0.0364664
0.205	0.0627059		0.414	0.0313719		0.208	0.00955124		0.409	0.205691		0.409	0.0523415		0.201	0.0362998
0.209	0.0649285		0.423	0.0368483		0.212	0.00775384		0.418	0.201818		0.417	0.0604862		0.205	0.0346834
0.213	0.0770576		0.431	0.0429371		0.216	0.0111709		0.426	0.198361		0.426	0.071874		0.209	0.0338713
0.218	0.0859605		0.439	0.0461123		0.221	0.0170281		0.434	0.200985		0.434	0.0852415		0.214	0.0330084
0.222	0.0798271		0.448	0.0455395		0.225	0.0183377		0.443	0.202901		0.442	0.0958848		0.218	0.036529
0.226	0.0711225		0.456	0.0392374		0.229	0.0156283		0.451	0.197234		0.451	0.102123		0.222	0.0428953
0.23	0.0690386		0.464	0.0306414		0.233	0.0154448		0.459	0.194508		0.459	0.103692		0.226	0.0431607
0.234	0.0746552		0.473	0.0209394		0.237	0.0171047		0.468	0.197079		0.467	0.106659		0.23	0.0414521
0.238	0.0832793		0.481	0.0196081		0.241	0.0172925		0.476	0.198607		0.476	0.116054		0.234	0.0386105
0.243	0.0936187		0.489	0.0258829		0.246	0.0187782		0.484	0.202706		0.484	0.123186		0.239	0.0356428
0.247	0.101534		0.498	0.0316207		0.25	0.0230532		0.493	0.207441		0.492	0.12604		0.243	0.0376918
0.251	0.109216		0.506	0.0326804		0.254	0.0254167		0.501	0.208864		0.501	0.127473		0.247	0.040133
0.255	0.115955		0.514	0.0269319		0.258	0.0221527		0.509	0.206396		0.509	0.124365		0.251	0.0409399
0.259	0.122389		0.523	0.0227888		0.262	0.0188045		0.518	0.201051		0.517	0.119586		0.255	0.0475101
0.263	0.131835		0.531	0.0258132		0.266	0.0190259		0.526	0.201703		0.526	0.118584		0.259	0.0586753
0.268	0.14404		0.539	0.0322308		0.271	0.0269535		0.534	0.209193		0.534	0.118293		0.264	0.0698069
0.272	0.159764		0.548	0.0405558		0.275	0.0422101		0.543	0.210334		0.542	0.122988		0.268	0.0804674
0.276	0.175666		0.556	0.0470973		0.279	0.05909		0.551	0.20056		0.551	0.129515		0.272	0.0925891
0.28	0.184838		0.564	0.0478048		0.283	0.0786463		0.559	0.185382		0.559	0.127313		0.276	0.104357
0.284	0.186933		0.573	0.0477212		0.287	0.103595		0.568	0.174455		0.567	0.124122		0.28	0.116572
0.288	0.18862		0.581	0.0503376		0.291	0.133107		0.576	0.172262		0.576	0.124044		0.284	0.128539
0.293	0.193997		0.589	0.0504016		0.296	0.16901		0.584	0.171178		0.584	0.122624		0.289	0.138252
0.297	0.195716		0.598	0.050883		0.3	0.211325		0.593	0.169136		0.592	0.121422		0.293	0.149369
0.301	0.192745		0.606	0.0554623		0.304	0.254016		0.601	0.164784		0.601	0.118402		0.297	0.162409
0.305	0.195695		0.614	0.0588577		0.308	0.298879		0.609	0.153509		0.609	0.112743		0.301	0.174085
0.309	0.20726		0.623	0.0569088		0.312	0.343183		0.618	0.146543		0.617	0.10982		0.305	0.188107
0.313	0.211863		0.631	0.0498558		0.316	0.384453		0.626	0.150185		0.626	0.108601		0.309	0.19894
0.318	0.200806		0.639	0.046747		0.321	0.425534		0.634	0.155988		0.634	0.105355		0.314	0.201027
0.322	0.196607		0.648	0.0478996		0.325	0.469927		0.643	0.167325		0.642	0.101643		0.318	0.204309
0.326	0.201353		0.656	0.047159		0.329	0.51705		0.651	0.17836		0.651	0.101789		0.322	0.210801
0.33	0.200246		0.664	0.0435197		0.333	0.559172		0.659	0.180727		0.659	0.10213		0.326	0.217345
0.334	0.192109		0.672	0.0476798		0.337	0.590878		0.668	0.178919		0.667	0.10033		0.33	0.2261
0.338	0.189726		0.681	0.0590417		0.341	0.619891		0.676	0.17795		0.676	0.0994617		0.334	0.230739
0.343	0.195966		0.689	0.0593829		0.346	0.653409		0.684	0.182578		0.684	0.100893		0.339	0.225558
0.347	0.202437		0.697	0.0541148		0.35	0.681265		0.693	0.192917		0.692	0.102027		0.343	0.217299
0.351	0.203665		0.706	0.0592848		0.354	0.698789		0.701	0.197195		0.701	0.0985214		0.347	0.206591
0.355	0.205736		0.714	0.0686724		0.358	0.708498		0.709	0.192695		0.709	0.0958931		0.351	0.203482
0.359	0.21404		0.722	0.067432		0.362	0.713709		0.718	0.190943		0.717	0.0986994		0.355	0.208658
0.363	0.209154		0.731	0.0617361		0.366	0.716982		0.726	0.192111		0.726	0.101952		0.359	0.208677
0.368	0.19836		0.739	0.0603988		0.371	0.714065		0.734	0.193203		0.734	0.100626		0.364	0.20354
0.372	0.195057		0.747	0.0598777		0.375	0.707062		0.742	0.193015		0.742	0.0987207		0.368	0.20044
0.376	0.194769		0.756	0.0593175		0.379	0.702717		0.751	0.193214		0.75	0.100912		0.372	0.198479
0.38	0.192935		0.764	0.0546826		0.383	0.697591		0.759	0.192686		0.759	0.102141		0.376	0.199199
0.384	0.188614		0.772	0.0452233		0.387	0.687037		0.767	0.184139		0.767	0.101097		0.38	0.200507
0.388	0.170146		0.781	0.0390051		0.391	0.676992		0.776	0.177168		0.775	0.102506		0.384	0.195987
0.393	0.153428		0.789	0.0310652		0.396	0.669878		0.784	0.176364		0.784	0.107248		0.389	0.19287
0.397	0.153622		0.797	0.0250816		0.4	0.665084		0.792	0.174269		0.792	0.11044		0.393	0.193429
0.401	0.155663		0.806	0.0297757		0.404	0.66172		0.801	0.169921		0.8	0.110249		0.397	0.190905
0.405	0.164752		0.814	0.0332034		0.408	0.652677		0.809	0.166768		0.809	0.108669		0.401	0.185911
0.409	0.17379		0.822	0.0301951		0.412	0.637519		0.817	0.164009		0.817	0.107089		0.405	0.181154
0.413	0.178923		0.831	0.0285401		0.416	0.62156		0.826	0.160121		0.825	0.105394		0.409	0.175037
0.418	0.182906		0.839	0.0262752		0.421	0.603781		0.834	0.157766		0.834	0.103656		0.414	0.170323
0.422	0.185472		0.847	0.0234229		0.425	0.580776		0.842	0.158543		0.842	0.0997177		0.418	0.168592
0.426	0.190339		0.856	0.0295591		0.429	0.555578		0.851	0.166479		0.85	0.0967593		0.422	0.167511
0.43	0.20423		0.864	0.0368368		0.433	0.531384		0.859	0.176861		0.859	0.0961834		0.426	0.171629
0.434	0.209698		0.872	0.0415967		0.437	0.510219		0.867	0.182747		0.867	0.0948928		0.43	0.170819
0.438	0.202455		0.881	0.0452646		0.441	0.493535		0.876	0.18457		0.875	0.0926867		0.434	0.159778
0.443	0.194626		0.889	0.04542		0.446	0.479311		0.884	0.184706		0.884	0.0901642		0.439	0.155795
0.447	0.186417		0.897	0.0463897		0.45	0.467079		0.892	0.180426		0.892	0.0881981		0.443	0.16061
0.451	0.181532		0.906	0.0492717		0.454	0.457803		0.901	0.172374		0.9	0.0856692		0.447	0.161821
0.455	0.178055		0.914	0.0505613		0.458	0.451335		0.909	0.162262		0.909	0.0815781		0.451	0.160531
0.459	0.179033		0.922	0.0501791		0.462	0.446772		0.917	0.157704		0.917	0.0806138		0.455	0.156682
0.463	0.17906		0.931	0.0551068		0.466	0.443994		0.926	0.164456		0.925	0.0872019		0.459	0.150342
0.468	0.172836		0.939	0.0641171		0.471	0.442118		0.934	0.168223		0.934	0.0941649		0.463	0.142779
0.472	0.168148		0.947	0.0707326		0.475	0.440689		0.942	0.161535		0.942	0.0966536		0.468	0.13591
0.476	0.172178		0.955	0.0729427		0.479	0.440185		0.951	0.151326		0.95	0.0972694		0.472	0.134079
0.48	0.177033		0.964	0.0700575		0.483	0.436134		0.959	0.142732		0.959	0.0976716		0.476	0.13536
0.484	0.180496		0.972	0.0672643		0.487	0.424227		0.967	0.140209		0.967	0.0997034		0.48	0.133185
0.488	0.184515		0.98	0.0657139		0.491	0.409519		0.976	0.145229		0.975	0.103146		0.484	0.12887
0.493	0.186779		0.989	0.060697		0.496	0.39788		0.984	0.154194		0.984	0.104764		0.488	0.130045
0.497	0.190255		0.997	0.0501224		0.5	0.388588		0.992	0.169015		0.992	0.106841		0.493	0.131818
0.501	0.191715		1.005	0.0414117		0.504	0.381969		1.001	0.17919		1	0.103575		0.497	0.130721
0.505	0.188444		1.014	0.0364361		0.508	0.377242		1.009	0.176409		1.009	0.095908		0.501	0.12951
0.509	0.186045		1.022	0.0356212		0.512	0.372648		1.017	0.174365		1.017	0.0903597		0.505	0.131277
0.513	0.178385		1.03	0.0353552		0.516	0.36776		1.026	0.17655		1.025	0.0864297		0.509	0.133328
0.517	0.165284		1.039	0.0277463		0.521	0.360772		1.034	0.180308		1.034	0.0868434		0.513	0.133433
0.522	0.160604		1.047	0.0198841		0.525	0.353618		1.042	0.188301		1.042	0.0892185		0.518	0.133429
0.526	0.160186		1.055	0.0172751		0.529	0.352423		1.051	0.196765		1.05	0.0915783		0.522	0.13223
0.53	0.152757		1.064	0.0186491		0.533	0.354014		1.059	0.198791		1.059	0.0929524		0.526	0.128975
0.534	0.14287		1.072	0.0302757		0.537	0.352378		1.067	0.188173		1.067	0.0960589		0.53	0.123234
0.538	0.134105		1.08	0.0439021		0.541	0.347475		1.076	0.176638		1.075	0.100535		0.534	0.118279
0.542	0.124312		1.089	0.0434667		0.546	0.340102		1.084	0.180699		1.084	0.107698		0.538	0.116684
0.547	0.122077		1.097	0.0417715		0.55	0.335476		1.092	0.190286		1.092	0.114366		0.543	0.117366
0.551	0.124046		1.105	0.0491848		0.554	0.334054		1.1	0.198107		1.1	0.117741		0.547	0.118511
0.555	0.125591		1.114	0.0560631		0.558	0.326846		1.109	0.205746		1.108	0.122513		0.551	0.120816
0.559	0.13027		1.122	0.0704624		0.562	0.313551		1.117	0.213252		1.117	0.126467		0.555	0.124092
0.563	0.135064		1.13	0.0865956		0.566	0.301205		1.125	0.221015		1.125	0.123516		0.559	0.128204
0.567	0.133123		1.139	0.0897283		0.57	0.292236		1.134	0.22703		1.133	0.115605		0.563	0.1321
0.572	0.127954		1.147	0.0877896		0.575	0.291012		1.142	0.2302		1.142	0.112674		0.568	0.139615
0.576	0.126188		1.155	0.0776146		0.579	0.293281		1.15	0.236067		1.15	0.113126		0.572	0.148383
0.58	0.124475		1.164	0.0731476		0.583	0.290177		1.159	0.241733		1.158	0.113587		0.576	0.151707
0.584	0.123859		1.172	0.0882969		0.587	0.285574		1.167	0.233902		1.167	0.113623		0.58	0.153535
0.588	0.123264		1.18	0.101458		0.591	0.280854		1.175	0.226353		1.175	0.114049		0.584	0.15351
0.592	0.120278		1.189	0.100382		0.595	0.273221		1.184	0.225385		1.183	0.115528		0.588	0.150983
0.597	0.119379		1.197	0.0940319		0.6	0.268594		1.192	0.220047		1.192	0.114627		0.593	0.14492
0.601	0.116956		1.205	0.084335		0.604	0.266643		1.2	0.211659		1.2	0.110621		0.597	0.140027
0.605	0.106875		1.214	0.0791606		0.608	0.2621		1.209	0.208066		1.208	0.106527		0.601	0.139011
0.609	0.102019		1.222	0.0831673		0.612	0.257966		1.217	0.207087		1.217	0.107287		0.605	0.1362
0.613	0.107243		1.23	0.0884789		0.616	0.250392		1.225	0.211227		1.225	0.110722		0.609	0.125992
0.617	0.111776		1.238	0.0951143		0.62	0.243311		1.234	0.223618		1.233	0.111728		0.613	0.117196
0.622	0.113515		1.247	0.0965082		0.625	0.246399		1.242	0.232225		1.242	0.109108		0.618	0.118181
0.626	0.109984		1.255	0.0892048		0.629	0.253596		1.25	0.237332		1.25	0.105553		0.622	0.122503
0.63	0.105865		1.263	0.0810747		0.633	0.258514		1.259	0.235796		1.258	0.101839		0.626	0.127584
0.634	0.111522		1.272	0.0735378		0.637	0.257998		1.267	0.230295		1.267	0.0991132		0.63	0.13273
0.638	0.118226		1.28	0.0719272		0.641	0.255069		1.275	0.235176		1.275	0.0982505		0.634	0.139403
0.642	0.121762		1.288	0.0772899		0.645	0.259861		1.284	0.244065		1.283	0.0989323		0.638	0.14681
0.647	0.126868		1.297	0.0855109		0.65	0.272083		1.292	0.243403		1.292	0.105758		0.643	0.15095
0.651	0.13469		1.305	0.0893347		0.654	0.281017		1.3	0.238314		1.3	0.11251		0.647	0.148655
0.655	0.141902		1.313	0.0816664		0.658	0.283749		1.309	0.234764		1.308	0.112802		0.651	0.146886
0.659	0.147715		1.322	0.0769183		0.662	0.279199		1.317	0.23132		1.317	0.112394		0.655	0.141413
0.663	0.153806		1.33	0.0835443		0.666	0.269534		1.325	0.229894		1.325	0.114958		0.659	0.131145
0.667	0.164047		1.338	0.0863575		0.67	0.262025		1.334	0.229085		1.333	0.120882		0.663	0.129028
0.672	0.170622		1.347	0.078937		0.675	0.254186		1.342	0.227391		1.342	0.128813		0.668	0.129035
0.676	0.167914		1.355	0.0734718		0.679	0.248112		1.35	0.227766		1.35	0.134752		0.672	0.130125
0.68	0.160946		1.363	0.0701813		0.683	0.24881		1.359	0.226736		1.358	0.138204		0.676	0.131776
0.684	0.154525		1.372	0.0654086		0.687	0.250557		1.367	0.224937		1.367	0.141767		0.68	0.128418
0.688	0.155272		1.38	0.0560589		0.691	0.248302		1.375	0.227145		1.375	0.145236		0.684	0.12249
0.692	0.15505		1.388	0.0490396		0.695	0.245127		1.384	0.232287		1.383	0.145672		0.688	0.124522
0.697	0.155565		1.397	0.0540582		0.7	0.243479		1.392	0.237087		1.392	0.14473		0.693	0.133277
0.701	0.156709		1.405	0.0593524		0.704	0.244896		1.4	0.239805		1.4	0.144574		0.697	0.147805
0.705	0.157445		1.413	0.0561659		0.708	0.25124		1.409	0.242723		1.408	0.145813		0.701	0.160857
0.709	0.157734		1.422	0.0542644		0.712	0.25868		1.417	0.248562		1.417	0.14805		0.705	0.160683
0.713	0.161172		1.43	0.0614937		0.716	0.263524		1.425	0.255711		1.425	0.149188		0.709	0.153865
0.717	0.166056		1.438	0.0668032		0.72	0.268867		1.434	0.250469		1.433	0.150089		0.713	0.144357
0.722	0.172897		1.447	0.0692641		0.725	0.273542		1.442	0.237466		1.441	0.148899		0.718	0.139852
0.726	0.180984		1.455	0.0757905		0.729	0.272887		1.45	0.228312		1.45	0.143364		0.722	0.141051
0.73	0.177459		1.463	0.0829584		0.733	0.265086		1.458	0.221557		1.458	0.137909		0.726	0.14202
0.734	0.173709		1.472	0.0901605		0.737	0.25386		1.467	0.21618		1.466	0.136229		0.73	0.141809
0.738	0.174411		1.48	0.0960612		0.741	0.248393		1.475	0.210987		1.475	0.136368		0.734	0.141563
0.742	0.175413		1.488	0.0970599		0.745	0.248123		1.483	0.213697		1.483	0.137511		0.738	0.138664
0.747	0.176662		1.496	0.0973993		0.75	0.245947		1.492	0.218514		1.491	0.137502		0.743	0.135164
0.751	0.175344		1.505	0.104078		0.754	0.240666		1.5	0.222402		1.5	0.133733		0.747	0.134323
0.755	0.170809		1.513	0.110147		0.758	0.237829		1.508	0.227293		1.508	0.12866		0.751	0.137279
0.759	0.167978		1.521	0.110566		0.762	0.237675		1.517	0.239598		1.516	0.124242		0.755	0.143023
0.763	0.169071		1.53	0.111387		0.766	0.235156		1.525	0.254295		1.525	0.11943		0.759	0.144694
0.767	0.169115		1.538	0.11016		0.77	0.230371		1.533	0.262169		1.533	0.116615		0.763	0.143751
0.772	0.17073		1.546	0.107604		0.775	0.230776		1.542	0.266967		1.541	0.119973		0.768	0.144327
0.776	0.171155		1.555	0.103694		0.779	0.241384		1.55	0.266391		1.55	0.124244		0.772	0.145256
0.78	0.167025		1.563	0.0957417		0.783	0.254724		1.558	0.26667		1.558	0.128777		0.776	0.143374
0.784	0.163407		1.571	0.0862197		0.787	0.258891		1.567	0.26571		1.566	0.131826		0.78	0.138852
0.788	0.15965		1.58	0.0839693		0.791	0.25215		1.575	0.262791		1.575	0.12922		0.784	0.135347
0.792	0.156469		1.588	0.0856399		0.795	0.245508		1.583	0.257912		1.583	0.126406		0.788	0.132171
0.797	0.156109		1.596	0.0850509		0.8	0.242294		1.592	0.252055		1.591	0.128177		0.793	0.128703
0.801	0.154548		1.605	0.0875576		0.804	0.23733		1.6	0.24764		1.6	0.130287		0.797	0.126832
0.805	0.153157		1.613	0.0931236		0.808	0.231403		1.608	0.245853		1.608	0.132045		0.801	0.125774
0.809	0.15829		1.621	0.0981988		0.812	0.230556		1.617	0.249444		1.616	0.137301		0.805	0.127455
0.813	0.163732		1.63	0.100667		0.816	0.235084		1.625	0.258264		1.625	0.14052		0.809	0.129779
0.817	0.164137		1.638	0.103119		0.82	0.236694		1.633	0.265877		1.633	0.140155		0.813	0.124548
0.822	0.162661		1.646	0.11015		0.825	0.231344		1.642	0.256375		1.641	0.136041		0.818	0.116959
0.826	0.158357		1.655	0.119278		0.829	0.228278		1.65	0.243359		1.65	0.134173		0.822	0.107521
0.83	0.154808		1.663	0.111971		0.833	0.233377		1.658	0.248007		1.658	0.140416		0.826	0.100315
0.834	0.154248		1.671	0.0974496		0.837	0.239067		1.667	0.25409		1.666	0.14711		0.83	0.101899
0.838	0.154407		1.68	0.0889434		0.841	0.242014		1.675	0.253346		1.675	0.149719		0.834	0.106192
0.842	0.155068		1.688	0.0856585		0.845	0.246157		1.683	0.256089		1.683	0.152906		0.838	0.108993
0.847	0.156387		1.696	0.0857358		0.85	0.252508		1.692	0.265266		1.691	0.159624		0.843	0.109268
0.851	0.154432		1.705	0.0847683		0.854	0.256552		1.7	0.270741		1.7	0.159865		0.847	0.103854
0.855	0.152331		1.713	0.0881112		0.858	0.256228		1.708	0.267105		1.708	0.154148		0.851	0.0985046
0.859	0.153107		1.721	0.0886235		0.862	0.251444		1.717	0.265437		1.716	0.152439		0.855	0.103504
0.863	0.155326		1.73	0.0821015		0.866	0.24461		1.725	0.27788		1.725	0.154077		0.859	0.111401
0.867	0.159306		1.738	0.0791114		0.87	0.241281		1.733	0.293124		1.733	0.154586		0.863	0.122393
0.872	0.158115		1.746	0.0862122		0.875	0.238854		1.742	0.296838		1.741	0.152197		0.868	0.133303
0.876	0.156832		1.755	0.0893334		0.879	0.232432		1.75	0.294911		1.75	0.147041		0.872	0.136223
0.88	0.164274		1.763	0.0873319		0.883	0.226115		1.758	0.296316		1.758	0.143041		0.876	0.136503
0.884	0.171546		1.771	0.0862599		0.887	0.224134		1.767	0.29953		1.766	0.14216		0.88	0.136432
0.888	0.174354		1.779	0.0800616		0.891	0.219736		1.775	0.297451		1.774	0.14042		0.884	0.135719
0.892	0.175632		1.788	0.0748815		0.895	0.208723		1.783	0.292427		1.783	0.140947		0.888	0.136916
0.897	0.176292		1.796	0.0693642		0.9	0.200812		1.791	0.288588		1.791	0.143589		0.893	0.140841
0.901	0.177932		1.804	0.0680173		0.904	0.201377		1.8	0.281289		1.799	0.144424		0.897	0.142652
0.905	0.180969		1.813	0.0734814		0.908	0.201666		1.808	0.275114		1.808	0.144435		0.901	0.138866
0.909	0.182491		1.821	0.0759191		0.912	0.197222		1.816	0.276542		1.816	0.143757		0.905	0.133746
0.913	0.186434		1.829	0.0744632		0.916	0.191027		1.825	0.275287		1.824	0.144011		0.909	0.127203
0.917	0.189771		1.838	0.0680449		0.92	0.185095		1.833	0.278572		1.833	0.147454		0.913	0.122846
0.921	0.184181		1.846	0.0662019		0.925	0.184663		1.841	0.28651		1.841	0.150655		0.918	0.125044
0.926	0.180378		1.854	0.0730886		0.929	0.188039		1.85	0.28725		1.849	0.150715		0.922	0.12567
0.93	0.18063		1.863	0.0777298		0.933	0.191322		1.858	0.284653		1.858	0.153753		0.926	0.122523
0.934	0.18118		1.871	0.0808264		0.937	0.197457		1.866	0.28373		1.866	0.160047		0.93	0.122219
0.938	0.183195		1.879	0.0801499		0.941	0.201158		1.875	0.288695		1.874	0.162633		0.934	0.121864
0.942	0.178108		1.888	0.073451		0.945	0.198686		1.883	0.306398		1.883	0.163066		0.938	0.120643
0.946	0.169339		1.896	0.0705615		0.949	0.194756		1.891	0.32214		1.891	0.16462		0.942	0.124073
0.951	0.165474		1.904	0.0743892		0.954	0.194163		1.9	0.324798		1.899	0.165826		0.947	0.131364
0.955	0.164328		1.913	0.0780014		0.958	0.200848		1.908	0.322325		1.908	0.164366		0.951	0.141077
0.959	0.164496		1.921	0.0885024		0.962	0.212185		1.916	0.316349		1.916	0.163597		0.955	0.143996
0.963	0.164603		1.929	0.0980075		0.966	0.217025		1.925	0.313533		1.924	0.166109		0.959	0.137772
0.967	0.164576		1.938	0.0945824		0.97	0.214182		1.933	0.315406		1.933	0.167273		0.963	0.135663
0.971	0.163554		1.946	0.0901719		0.974	0.213066		1.941	0.310856		1.941	0.162509		0.967	0.140738
0.976	0.166022		1.954	0.0852682		0.979	0.215338		1.95	0.303389		1.949	0.155711		0.972	0.147317
0.98	0.167709		1.963	0.0833975		0.983	0.219312		1.958	0.299496		1.958	0.151857		0.976	0.150997
0.984	0.169322		1.971	0.0879407		0.987	0.22285		1.966	0.289636		1.966	0.150185		0.98	0.15222
0.988	0.173903		1.979	0.0914371		0.991	0.227004		1.975	0.277639		1.974	0.148524		0.984	0.153512
0.992	0.1797		1.988	0.0908263		0.995	0.234116		1.983	0.267093		1.983	0.148095		0.988	0.152664
0.996	0.183231		1.996	0.0952956		0.999	0.239983		1.991	0.262856		1.991	0.150695		0.992	0.150803
1.001	0.180357		2.004	0.102843		1.004	0.244013		2	0.262958		1.999	0.150212		0.997	0.154991
1.005	0.178251		2.013	0.10993		1.008	0.247894		2.008	0.254118		2.008	0.144525		1.001	0.162415
1.009	0.177161		2.021	0.116653		1.012	0.246958		2.016	0.245013		2.016	0.143505		1.005	0.167098
1.013	0.171454		2.029	0.118793		1.016	0.24244		2.025	0.257856		2.024	0.148071		1.009	0.167255
1.017	0.157209		2.038	0.121115		1.02	0.238476		2.033	0.278099		2.033	0.150009		1.013	0.158977
1.021	0.1503		2.046	0.126907		1.024	0.234035		2.041	0.292507		2.041	0.15042		1.017	0.150938
1.026	0.155423		2.054	0.131683		1.029	0.231357		2.05	0.299227		2.049	0.14929		1.022	0.148839
1.03	0.162243		2.062	0.128032		1.033	0.231109		2.058	0.295478		2.058	0.146698		1.026	0.146993
1.034	0.165713		2.071	0.122475		1.037	0.227053		2.066	0.294325		2.066	0.143338		1.03	0.144186
1.038	0.163016		2.079	0.115095		1.041	0.217745		2.075	0.295911		2.074	0.139721		1.034	0.143147
1.042	0.162688		2.087	0.107478		1.045	0.205975		2.083	0.299304		2.083	0.140485		1.038	0.141981
1.046	0.16606		2.096	0.102408		1.049	0.196117		2.091	0.311905		2.091	0.142585		1.042	0.139502
1.051	0.167667		2.104	0.0964614		1.054	0.1973		2.1	0.321185		2.099	0.137362		1.047	0.13656
1.055	0.17055		2.112	0.0910462		1.058	0.203598		2.108	0.313441		2.108	0.131573		1.051	0.138055
1.059	0.178891		2.121	0.0880455		1.062	0.204313		2.116	0.300308		2.116	0.136931		1.055	0.145084
1.063	0.182331		2.129	0.0850697		1.066	0.20315		2.125	0.284125		2.124	0.145175		1.059	0.150182
1.067	0.180497		2.137	0.0797014		1.07	0.203545		2.133	0.275686		2.132	0.151116		1.063	0.151753
1.071	0.176492		2.146	0.0766503		1.074	0.203444		2.141	0.28249		2.141	0.156116		1.067	0.151016
1.076	0.171864		2.154	0.0766848		1.079	0.20212		2.149	0.284122		2.149	0.160714		1.072	0.150864
1.08	0.176043		2.162	0.0786492		1.083	0.201586		2.158	0.27983		2.157	0.164753		1.076	0.149943
1.084	0.179334		2.171	0.0818417		1.087	0.202423		2.166	0.28398		2.166	0.166463		1.08	0.148373
1.088	0.171442		2.179	0.0847645		1.091	0.20426		2.174	0.286154		2.174	0.169503		1.084	0.149686
1.092	0.166551		2.187	0.0905986		1.095	0.203795		2.183	0.280699		2.182	0.177037		1.088	0.151754
1.096	0.171598		2.196	0.101446		1.099	0.199723		2.191	0.27532		2.191	0.185409		1.092	0.151368
1.101	0.177058		2.204	0.10439		1.104	0.196482		2.199	0.268558		2.199	0.187769		1.097	0.149182
1.105	0.180439		2.212	0.100373		1.108	0.194065		2.208	0.266086		2.207	0.188358		1.101	0.146219
1.109	0.181819		2.221	0.104057		1.112	0.190425		2.216	0.264501		2.216	0.191116		1.105	0.143412
1.113	0.181256		2.229	0.112951		1.116	0.189067		2.224	0.264158		2.224	0.193793		1.109	0.143673
1.117	0.180492		2.237	0.111202		1.12	0.189449		2.233	0.274329		2.232	0.196667		1.113	0.147728
1.121	0.178868		2.246	0.103377		1.124	0.186122		2.241	0.279459		2.241	0.202285		1.117	0.153713
1.126	0.17842		2.254	0.0980545		1.129	0.181905		2.249	0.266894		2.249	0.208168		1.122	0.154894
1.13	0.182245		2.262	0.0932017		1.133	0.178543		2.258	0.253394		2.257	0.210184		1.126	0.150357
1.134	0.186493		2.271	0.0945135		1.137	0.173628		2.266	0.249423		2.266	0.212184		1.13	0.146519
1.138	0.187603		2.279	0.0956315		1.141	0.172142		2.274	0.251324		2.274	0.216095		1.134	0.144679
1.142	0.188362		2.287	0.0967638		1.145	0.178897		2.283	0.262816		2.282	0.218883		1.138	0.149116
1.146	0.189407		2.296	0.099913		1.149	0.192945		2.291	0.272125		2.291	0.219672		1.142	0.157305
1.151	0.188454		2.304	0.093445		1.154	0.204886		2.299	0.276148		2.299	0.219493		1.147	0.160164
1.155	0.187695		2.312	0.0885954		1.158	0.21081		2.308	0.277002		2.307	0.219613		1.151	0.16156
1.159	0.190982		2.32	0.0997381		1.162	0.214264		2.316	0.270526		2.316	0.218327		1.155	0.166311
1.163	0.195087		2.329	0.111891		1.166	0.218359		2.324	0.269277		2.324	0.213217		1.159	0.169226
1.167	0.195687		2.337	0.116713		1.17	0.22224		2.333	0.276289		2.332	0.209093		1.163	0.173344
1.171	0.196991		2.345	0.119548		1.174	0.221548		2.341	0.285114		2.341	0.209128		1.167	0.178971
1.176	0.194421		2.354	0.114739		1.179	0.220833		2.349	0.293798		2.349	0.210481		1.172	0.180316
1.18	0.18803		2.362	0.113101		1.183	0.221608		2.358	0.297266		2.357	0.208965		1.176	0.180329
1.184	0.181698		2.37	0.119924		1.187	0.218179		2.366	0.295439		2.366	0.203618		1.18	0.176444
1.188	0.175348		2.379	0.12622		1.191	0.206959		2.374	0.286936		2.374	0.198505		1.184	0.169538
1.192	0.171163		2.387	0.136178		1.195	0.195216		2.383	0.280879		2.382	0.195027		1.188	0.167228
1.196	0.168182		2.395	0.140912		1.199	0.187127		2.391	0.281614		2.391	0.192714		1.192	0.169301
1.201	0.160587		2.404	0.13637		1.204	0.183068		2.399	0.28052		2.399	0.193596		1.197	0.168268
1.205	0.151821		2.412	0.126069		1.208	0.185025		2.408	0.275125		2.407	0.197145		1.201	0.166107
1.209	0.149181		2.42	0.118884		1.212	0.191782		2.416	0.274283		2.416	0.203077		1.205	0.166079
1.213	0.151118		2.429	0.123869		1.216	0.199313		2.424	0.280236		2.424	0.207848		1.209	0.165552
1.217	0.1569		2.437	0.129348		1.22	0.201397		2.433	0.28477		2.432	0.206756		1.213	0.167048
1.221	0.161117		2.445	0.13253		1.224	0.200989		2.441	0.288873		2.441	0.202615		1.217	0.170944
1.226	0.162993		2.454	0.130643		1.229	0.201584		2.449	0.29013		2.449	0.201112		1.222	0.17477
1.23	0.167802		2.462	0.120894		1.233	0.201491		2.458	0.295238		2.457	0.203007		1.226	0.17268
1.234	0.176657		2.47	0.109745		1.237	0.201104		2.466	0.302859		2.465	0.207461		1.23	0.169508
1.238	0.181007		2.479	0.0941558		1.241	0.201999		2.474	0.307409		2.474	0.210886		1.234	0.171106
1.242	0.182468		2.487	0.0803606		1.245	0.203017		2.483	0.316322		2.482	0.210247		1.238	0.171906
1.246	0.186851		2.495	0.0754669		1.249	0.20316		2.491	0.330878		2.49	0.20933		1.242	0.171108
1.251	0.192099		2.504	0.0705997		1.254	0.200598		2.499	0.342048		2.499	0.207082		1.247	0.170269
1.255	0.192792		2.512	0.0536806		1.258	0.193755		2.507	0.344902		2.507	0.204112		1.251	0.172433
1.259	0.188603		2.52	0.0426788		1.262	0.187206		2.516	0.346786		2.515	0.203865		1.255	0.175749
1.263	0.185196		2.529	0.0366903		1.266	0.187129		2.524	0.34921		2.524	0.20475		1.259	0.175847
1.267	0.183908		2.537	0.0307215		1.27	0.190677		2.532	0.348251		2.532	0.206121		1.263	0.175365
1.271	0.183988		2.545	0.032362		1.274	0.19393		2.541	0.351351		2.54	0.203772		1.267	0.183077
1.276	0.182195		2.554	0.0345941		1.279	0.198651		2.549	0.352586		2.549	0.196807		1.272	0.189345
1.28	0.184656		2.562	0.0425846		1.283	0.203342		2.557	0.348562		2.557	0.195062		1.276	0.181359
1.284	0.189792		2.57	0.0572505		1.287	0.203999		2.566	0.337891		2.565	0.198552		1.28	0.172036
1.288	0.189509		2.579	0.0732817		1.291	0.19597		2.574	0.327428		2.574	0.196816		1.284	0.16769
1.292	0.187866		2.587	0.0823379		1.295	0.186945		2.582	0.319588		2.582	0.191179		1.288	0.165937
1.296	0.188799		2.595	0.0884844		1.299	0.190893		2.591	0.310939		2.59	0.189421		1.292	0.165097
1.301	0.189458		2.603	0.0910901		1.303	0.196958		2.599	0.303941		2.599	0.190211		1.297	0.164275
1.305	0.189172		2.612	0.0878798		1.308	0.188293		2.607	0.29857		2.607	0.191108		1.301	0.164319
1.309	0.189781		2.62	0.0861745		1.312	0.174267		2.616	0.301361		2.615	0.192098		1.305	0.164144
1.313	0.187396		2.628	0.0863518		1.316	0.165893		2.624	0.306983		2.624	0.195872		1.309	0.16232
1.317	0.188128		2.637	0.090123		1.32	0.160826		2.632	0.312986		2.632	0.201148		1.313	0.167476
1.321	0.192076		2.645	0.0935342		1.324	0.157918		2.641	0.323455		2.64	0.200483		1.317	0.180417
1.325	0.194676		2.653	0.0820758		1.328	0.15566		2.649	0.339798		2.649	0.195682		1.322	0.186616
1.33	0.19856		2.662	0.0693339		1.333	0.157068		2.657	0.355643		2.657	0.193364		1.326	0.187057
1.334	0.204378		2.67	0.0684501		1.337	0.160772		2.666	0.367314		2.665	0.19255		1.33	0.18626
1.338	0.209804		2.678	0.0712742		1.341	0.159567		2.674	0.375676		2.674	0.189057		1.334	0.185505
1.342	0.213479		2.687	0.0731534		1.345	0.161167		2.682	0.383206		2.682	0.186743		1.338	0.188493
1.346	0.218082		2.695	0.0772668		1.349	0.174033		2.691	0.385314		2.69	0.189507		1.342	0.191211
1.35	0.218213		2.703	0.0857047		1.353	0.188901		2.699	0.386645		2.699	0.192368		1.347	0.18701
1.355	0.217125		2.712	0.090454		1.358	0.201143		2.707	0.387041		2.707	0.19264		1.351	0.180198
1.359	0.214046		2.72	0.0898006		1.362	0.210942		2.716	0.384195		2.715	0.192527		1.355	0.169498
1.363	0.209028		2.728	0.0901395		1.366	0.217289		2.724	0.375681		2.724	0.193735		1.359	0.161867
1.367	0.207677		2.737	0.0982867		1.37	0.223473		2.732	0.367734		2.732	0.196651		1.363	0.166615
1.371	0.208088		2.745	0.105612		1.374	0.231149		2.741	0.366255		2.74	0.201755		1.367	0.174545
1.375	0.207638		2.753	0.108557		1.378	0.234657		2.749	0.359772		2.749	0.202373		1.372	0.180119
1.38	0.204177		2.762	0.1153		1.383	0.233777		2.757	0.346167		2.757	0.198354		1.376	0.183351
1.384	0.199167		2.77	0.121486		1.387	0.232299		2.766	0.340319		2.765	0.197349		1.38	0.182411
1.388	0.197192		2.778	0.122458		1.391	0.230588		2.774	0.34878		2.774	0.196412		1.384	0.17939
1.392	0.202105		2.787	0.119122		1.395	0.230206		2.782	0.352902		2.782	0.195017		1.388	0.180576
1.396	0.205164		2.795	0.117209		1.399	0.227074		2.791	0.350082		2.79	0.195526		1.392	0.185803
1.4	0.204635		2.803	0.11855		1.403	0.219336		2.799	0.353534		2.799	0.199267		1.397	0.193013
1.405	0.201437		2.812	0.120778		1.408	0.210325		2.807	0.364193		2.807	0.204361		1.401	0.195382
1.409	0.195524		2.82	0.123058		1.412	0.202501		2.816	0.365368		2.815	0.210764		1.405	0.190164
1.413	0.184803		2.828	0.124437		1.416	0.197325		2.824	0.353727		2.823	0.217405		1.409	0.183633
1.417	0.171522		2.837	0.125368		1.42	0.195207		2.832	0.348973		2.832	0.227856		1.413	0.178611
1.421	0.173201		2.845	0.117296		1.424	0.195577		2.841	0.356766		2.84	0.241547		1.417	0.177489
1.425	0.182199		2.853	0.108419		1.428	0.197169		2.849	0.364162		2.848	0.248879		1.421	0.177557
1.43	0.181201		2.862	0.105178		1.433	0.196917		2.857	0.364297		2.857	0.251042		1.426	0.17511
1.434	0.175568		2.87	0.101604		1.437	0.193426		2.865	0.362213		2.865	0.252915		1.43	0.174909
1.438	0.173777		2.878	0.0973771		1.441	0.1892		2.874	0.363537		2.873	0.256109		1.434	0.180745
1.442	0.173755		2.886	0.0945386		1.445	0.186991		2.882	0.360459		2.882	0.258797		1.438	0.186431
1.446	0.173763		2.895	0.0928257		1.449	0.188267		2.89	0.35298		2.89	0.259339		1.442	0.189403
1.45	0.175308		2.903	0.087561		1.453	0.192856		2.899	0.352672		2.898	0.256256		1.446	0.191028
1.455	0.185144		2.911	0.078422		1.458	0.199114		2.907	0.357512		2.907	0.252716		1.451	0.191388
1.459	0.195172		2.92	0.0720888		1.462	0.205683		2.915	0.365984		2.915	0.251026		1.455	0.190251
1.463	0.188421		2.928	0.0725344		1.466	0.207965		2.924	0.371956		2.923	0.24854		1.459	0.184686
1.467	0.177042		2.936	0.0674382		1.47	0.206778		2.932	0.363167		2.932	0.245186		1.463	0.180957
1.471	0.172127		2.945	0.0558013		1.474	0.208666		2.94	0.353827		2.94	0.242037		1.467	0.185916
1.475	0.175026		2.953	0.0545802		1.478	0.212838		2.949	0.357385		2.948	0.239622		1.471	0.189592
1.48	0.181494		2.961	0.0604102		1.483	0.218382		2.957	0.359429		2.957	0.238714		1.476	0.183124
1.484	0.183364		2.97	0.0602052		1.487	0.224591		2.965	0.351489		2.965	0.237527		1.48	0.17744
1.488	0.183692		2.978	0.0561772		1.491	0.225778		2.974	0.348652		2.973	0.237154		1.484	0.177757
1.492	0.18539		2.986	0.0590713		1.495	0.221943		2.982	0.356791		2.982	0.238628		1.488	0.180085
1.496	0.184029		2.995	0.0674896		1.499	0.213654		2.99	0.360987		2.99	0.239153		1.492	0.1835
1.5	0.181757		3.003	0.0710737		1.503	0.205403		2.999	0.353987		2.998	0.237856		1.496	0.188874
1.505	0.18293		3.011	0.0716612		1.508	0.203517		3.007	0.349835		3.007	0.234785		1.501	0.196114
1.509	0.184871		3.02	0.0772869		1.512	0.201369		3.015	0.356852		3.015	0.232316		1.505	0.199742
1.513	0.18766		3.028	0.0863076		1.516	0.192753		3.024	0.36264		3.023	0.233137		1.509	0.199249
1.517	0.191326		3.036	0.0838827		1.52	0.186337		3.032	0.362348		3.032	0.234059		1.513	0.203965
1.521	0.190185		3.045	0.0777755		1.524	0.18597		3.04	0.366238		3.04	0.226597		1.517	0.212764
1.525	0.184126		3.053	0.0835648		1.528	0.182516		3.049	0.379281		3.048	0.215659		1.521	0.219699
1.53	0.179904		3.061	0.0900507		1.533	0.177822		3.057	0.385562		3.057	0.208741		1.526	0.223572
1.534	0.172535		3.07	0.0829691		1.537	0.17928		3.065	0.380228		3.065	0.204425		1.53	0.2242
1.538	0.166468		3.078	0.0759878		1.541	0.184627		3.074	0.378196		3.073	0.202307		1.534	0.224451
1.542	0.170389		3.086	0.0781491		1.545	0.183566		3.082	0.381583		3.082	0.202102		1.538	0.225639
1.546	0.174079		3.095	0.0811047		1.549	0.176132		3.09	0.380062		3.09	0.205825		1.542	0.226128
1.55	0.174384		3.103	0.0848934		1.553	0.172705		3.099	0.375466		3.098	0.210736		1.546	0.225743
1.555	0.175084		3.111	0.0871915		1.558	0.173428		3.107	0.36565		3.107	0.212516		1.551	0.225848
1.559	0.170194		3.12	0.0876949		1.562	0.169137		3.115	0.357882		3.115	0.213111		1.555	0.223584
1.563	0.16557		3.128	0.0875686		1.566	0.158599		3.124	0.360774		3.123	0.218746		1.559	0.220021
1.567	0.171206		3.136	0.0801997		1.57	0.152673		3.132	0.364094		3.132	0.225416		1.563	0.215758
1.571	0.178481		3.145	0.0746712		1.574	0.154409		3.14	0.37229		3.14	0.227502		1.567	0.209132
1.575	0.186705		3.153	0.0798769		1.578	0.15795		3.149	0.38076		3.148	0.228361		1.571	0.202214
1.58	0.190844		3.161	0.0877183		1.583	0.161989		3.157	0.388175		3.156	0.229		1.576	0.199574
1.584	0.185929		3.169	0.0919039		1.587	0.172621		3.165	0.391879		3.165	0.225918		1.58	0.199716
1.588	0.184977		3.178	0.0941967		1.591	0.185079		3.174	0.392164		3.173	0.22004		1.584	0.198761
1.592	0.189729		3.186	0.0944619		1.595	0.193621		3.182	0.389742		3.181	0.219061		1.588	0.198344
1.596	0.195536		3.194	0.0889488		1.599	0.200187		3.19	0.389456		3.19	0.221857		1.592	0.19666
1.6	0.20024		3.203	0.0831243		1.603	0.205687		3.198	0.398383		3.198	0.224036		1.596	0.192899
1.605	0.206998		3.211	0.0842553		1.608	0.208534		3.207	0.403593		3.206	0.22626		1.601	0.191119
1.609	0.213635		3.219	0.0884833		1.612	0.208776		3.215	0.402863		3.215	0.229928		1.605	0.190324
1.613	0.214478		3.228	0.092677		1.616	0.206468		3.223	0.396643		3.223	0.23446		1.609	0.186933
1.617	0.214943		3.236	0.0961312		1.62	0.200644		3.232	0.397434		3.231	0.237877		1.613	0.185463
1.621	0.221049		3.244	0.096376		1.624	0.19712		3.24	0.401517		3.24	0.239889		1.617	0.185924
1.625	0.229811		3.253	0.0934273		1.628	0.195649		3.248	0.403077		3.248	0.243297		1.621	0.184535
1.63	0.239436		3.261	0.0917464		1.633	0.197978		3.257	0.409631		3.256	0.248259		1.626	0.185895
1.634	0.24706		3.269	0.0912755		1.637	0.201161		3.265	0.418007		3.265	0.248559		1.63	0.187475
1.638	0.250052		3.278	0.0975986		1.641	0.201335		3.273	0.429876		3.273	0.245289		1.634	0.184552
1.642	0.25026		3.286	0.107126		1.645	0.199922		3.282	0.438167		3.281	0.243497		1.638	0.180532
1.646	0.244362		3.294	0.107685		1.649	0.197268		3.29	0.438463		3.29	0.243408		1.642	0.175446
1.65	0.239506		3.303	0.10527		1.653	0.19917		3.298	0.44333		3.298	0.243627		1.646	0.17119
1.655	0.242949		3.311	0.102134		1.658	0.20525		3.307	0.444782		3.306	0.244862		1.651	0.174116
1.659	0.243289		3.319	0.0997454		1.662	0.207696		3.315	0.421209		3.315	0.247079		1.655	0.180009
1.663	0.236654		3.328	0.0992277		1.666	0.201814		3.323	0.403685		3.323	0.250429		1.659	0.181346
1.667	0.225247		3.336	0.0975475		1.67	0.193188		3.332	0.411146		3.331	0.255622		1.663	0.180308
1.671	0.208439		3.344	0.0938146		1.674	0.183686		3.34	0.41787		3.34	0.25743		1.667	0.177806
1.675	0.202415		3.353	0.0937206		1.678	0.17816		3.348	0.422635		3.348	0.255389		1.671	0.177918
1.68	0.203275		3.361	0.0987622		1.682	0.180932		3.357	0.421143		3.356	0.257356		1.676	0.18498
1.684	0.198474		3.369	0.0996231		1.687	0.183948		3.365	0.405735		3.365	0.262947		1.68	0.191623
1.688	0.195136		3.378	0.0981155		1.691	0.188141		3.373	0.392402		3.373	0.263779		1.684	0.195788
1.692	0.19367		3.386	0.0976593		1.695	0.191326		3.382	0.381536		3.381	0.260854		1.688	0.204389
1.696	0.190453		3.394	0.0979176		1.699	0.190642		3.39	0.381809		3.39	0.258309		1.692	0.214255
1.7	0.192059		3.403	0.099152		1.703	0.191847		3.398	0.404074		3.398	0.255592		1.696	0.217959
1.704	0.196468		3.411	0.0988525		1.707	0.197147		3.407	0.419706		3.406	0.251437		1.701	0.218937
1.709	0.203046		3.419	0.105497		1.712	0.201643		3.415	0.416814		3.415	0.245867		1.705	0.227322
1.713	0.209766		3.427	0.11637		1.716	0.204402		3.423	0.409205		3.423	0.242016		1.709	0.238242
1.717	0.202334		3.436	0.116372		1.72	0.204191		3.432	0.40371		3.431	0.241889		1.713	0.24252
1.721	0.193171		3.444	0.109504		1.724	0.198343		3.44	0.407901		3.44	0.241474		1.717	0.242401
1.725	0.196412		3.452	0.111316		1.728	0.192359		3.448	0.418945		3.448	0.239237		1.721	0.240469
1.729	0.200094		3.461	0.118019		1.732	0.190996		3.457	0.432399		3.456	0.240327		1.726	0.238972
1.734	0.19788		3.469	0.1178		1.737	0.194135		3.465	0.443212		3.465	0.24451		1.73	0.232653
1.738	0.19782		3.477	0.116356		1.741	0.197811		3.473	0.443241		3.473	0.248275		1.734	0.224932
1.742	0.199551		3.486	0.111272		1.745	0.20112		3.482	0.440045		3.481	0.250915		1.738	0.223518
1.746	0.19696		3.494	0.105372		1.749	0.202537		3.49	0.437328		3.489	0.252768		1.742	0.224944
1.75	0.192208		3.502	0.0943454		1.753	0.200376		3.498	0.433453		3.498	0.255948		1.746	0.219567
1.754	0.191791		3.511	0.0816391		1.757	0.198226		3.507	0.434035		3.506	0.262784		1.751	0.213874
1.759	0.19662		3.519	0.0772445		1.762	0.196267		3.515	0.439264		3.514	0.268123		1.755	0.215313
1.763	0.198987		3.527	0.0762218		1.766	0.19459		3.523	0.447144		3.523	0.267557		1.759	0.216045
1.767	0.196627		3.536	0.0739062		1.77	0.195614		3.532	0.450394		3.531	0.265727		1.763	0.21744
1.771	0.196259		3.544	0.0741641		1.774	0.198617		3.54	0.442485		3.539	0.265683		1.767	0.219083
1.775	0.198504		3.552	0.0837247		1.778	0.199014		3.548	0.434118		3.548	0.264605		1.771	0.219904
1.779	0.204021		3.561	0.0905737		1.782	0.19238		3.556	0.429684		3.556	0.261357		1.776	0.226531
1.784	0.207978		3.569	0.0956952		1.787	0.180617		3.565	0.419717		3.564	0.258726		1.78	0.233345
1.788	0.214696		3.577	0.104967		1.791	0.172882		3.573	0.40465		3.573	0.257806		1.784	0.232338
1.792	0.223864		3.586	0.1169		1.795	0.171769		3.581	0.405037		3.581	0.256301		1.788	0.229122
1.796	0.225317		3.594	0.122604		1.799	0.174364		3.59	0.414586		3.589	0.253301		1.792	0.227253
1.8	0.225785		3.602	0.12471		1.803	0.180035		3.598	0.412659		3.598	0.252207		1.796	0.223533
1.804	0.231505		3.611	0.133636		1.807	0.18897		3.606	0.402031		3.606	0.253811		1.801	0.22035
1.809	0.237317		3.619	0.141708		1.812	0.199788		3.615	0.391237		3.614	0.255467		1.805	0.22195
1.813	0.240368		3.627	0.13647		1.816	0.207352		3.623	0.387242		3.623	0.2548		1.809	0.228792
1.817	0.242956		3.636	0.128471		1.82	0.210724		3.631	0.393907		3.631	0.251356		1.813	0.236488
1.821	0.239431		3.644	0.131441		1.824	0.216314		3.64	0.401273		3.639	0.249651		1.817	0.236705
1.825	0.234958		3.652	0.136421		1.828	0.225775		3.648	0.411761		3.648	0.252075		1.821	0.23202
1.829	0.232526		3.661	0.130873		1.832	0.230981		3.656	0.42346		3.656	0.252496		1.826	0.231128
1.834	0.229374		3.669	0.122155		1.837	0.23325		3.665	0.412869		3.664	0.248011		1.83	0.234398
1.838	0.229718		3.677	0.121341		1.841	0.232425		3.673	0.400039		3.673	0.24282		1.834	0.23659
1.842	0.228892		3.686	0.126569		1.845	0.227381		3.681	0.408087		3.681	0.238529		1.838	0.235668
1.846	0.223099		3.694	0.130364		1.849	0.219487		3.69	0.419217		3.689	0.2383		1.842	0.235885
1.85	0.223062		3.702	0.125857		1.853	0.210526		3.698	0.435946		3.698	0.241768		1.846	0.232343
1.854	0.227457		3.71	0.120955		1.857	0.202169		3.706	0.44929		3.706	0.244756		1.851	0.223245
1.859	0.228906		3.719	0.116908		1.862	0.196562		3.715	0.448656		3.714	0.249094		1.855	0.216663
1.863	0.229613		3.727	0.107435		1.866	0.195659		3.723	0.445068		3.723	0.254102		1.859	0.212261
1.867	0.231077		3.735	0.104108		1.87	0.196331		3.731	0.440855		3.731	0.25597		1.863	0.211089
1.871	0.232515		3.744	0.111062		1.874	0.198638		3.74	0.446429		3.739	0.259589		1.867	0.21267
1.875	0.23662		3.752	0.114386		1.878	0.200213		3.748	0.465315		3.748	0.268304		1.871	0.21038
1.879	0.241433		3.76	0.112985		1.882	0.199589		3.756	0.480144		3.756	0.276216		1.876	0.204883
1.884	0.243036		3.769	0.103571		1.887	0.196777		3.765	0.482606		3.764	0.281349		1.88	0.202011
1.888	0.244372		3.777	0.0853039		1.891	0.193248		3.773	0.481734		3.773	0.279859		1.884	0.20279
1.892	0.240699		3.785	0.0744487		1.895	0.190121		3.781	0.478662		3.781	0.273667		1.888	0.209887
1.896	0.237137		3.794	0.0746334		1.899	0.185308		3.79	0.465497		3.789	0.275393		1.892	0.217643
1.9	0.241803		3.802	0.0771055		1.903	0.176195		3.798	0.455292		3.798	0.282717		1.896	0.217554
1.904	0.248792		3.81	0.0787179		1.907	0.166798		3.806	0.459677		3.806	0.284081		1.9	0.214555
1.909	0.25557		3.819	0.0765752		1.912	0.162423		3.815	0.467067		3.814	0.28021		1.905	0.212157
1.913	0.25524		3.827	0.070719		1.916	0.161136		3.823	0.466938		3.823	0.274145		1.909	0.212668
1.917	0.247943		3.835	0.0668468		1.92	0.162388		3.831	0.462164		3.831	0.269359		1.913	0.217877
1.921	0.24335		3.844	0.0652659		1.924	0.164734		3.84	0.462257		3.839	0.270796		1.917	0.224428
1.925	0.244353		3.852	0.0741836		1.928	0.168337		3.848	0.461158		3.847	0.275812		1.921	0.2312
1.929	0.247333		3.86	0.0867806		1.932	0.174334		3.856	0.459229		3.856	0.282714		1.925	0.235897
1.934	0.250283		3.869	0.102517		1.937	0.182351		3.865	0.457595		3.864	0.289157		1.93	0.235796
1.938	0.255746		3.877	0.116173		1.941	0.188981		3.873	0.468292		3.872	0.288216		1.934	0.235305
1.942	0.257802		3.885	0.119743		1.945	0.194328		3.881	0.479108		3.881	0.283667		1.938	0.238621
1.946	0.249581		3.894	0.121609		1.949	0.201523		3.89	0.476996		3.889	0.283667		1.942	0.238916
1.95	0.238598		3.902	0.123976		1.953	0.207321		3.898	0.472691		3.897	0.287132		1.946	0.236088
1.954	0.235797		3.91	0.126575		1.957	0.207612		3.906	0.466615		3.906	0.292148		1.95	0.231141
1.959	0.239963		3.919	0.131277		1.962	0.202711		3.914	0.46743		3.914	0.292465		1.955	0.223344
1.963	0.244698		3.927	0.134599		1.966	0.202271		3.923	0.467045		3.922	0.284714		1.959	0.217208
1.967	0.249541		3.935	0.129766		1.97	0.206924		3.931	0.452404		3.931	0.28114		1.963	0.212955
1.971	0.256388		3.944	0.123319		1.974	0.205367		3.939	0.436712		3.939	0.284557		1.967	0.212163
1.975	0.25921		3.952	0.11301		1.978	0.195963		3.948	0.433413		3.947	0.288592		1.971	0.212617
1.979	0.250236		3.96	0.102869		1.982	0.188296		3.956	0.432814		3.956	0.292612		1.975	0.211373
1.984	0.238891		3.969	0.0986138		1.987	0.185602		3.964	0.438631		3.964	0.294264		1.98	0.210459
1.988	0.236792		3.977	0.103522		1.991	0.183521		3.973	0.446352		3.972	0.293614		1.984	0.216428
1.992	0.238565		3.985	0.110532		1.995	0.178199		3.981	0.444494		3.981	0.293411		1.988	0.22433
1.996	0.240354		3.993	0.118467		1.999	0.170564		3.989	0.443918		3.989	0.29398		1.992	0.227944
2	0.241977		4.002	0.125828		2.003	0.165624		3.998	0.436793		3.997	0.299041		1.996	0.229919
2.004	0.241532		4.01	0.124349		2.007	0.161727		4.006	0.427029		4.006	0.308681		2	0.229965
2.009	0.241177		4.018	0.123712		2.012	0.154219		4.014	0.439298		4.014	0.313432		2.005	0.230344
2.013	0.238552		4.027	0.126276		2.016	0.147949		4.023	0.454829		4.022	0.312281		2.009	0.230423
2.017	0.235221		4.035	0.129356		2.02	0.148464		4.031	0.454813		4.031	0.311926		2.013	0.227641
2.021	0.23742		4.043	0.134016		2.024	0.155102		4.039	0.454431		4.039	0.311892		2.017	0.223882
2.025	0.243241		4.052	0.139395		2.028	0.162718		4.048	0.451475		4.047	0.311692		2.021	0.219309
2.029	0.248973		4.06	0.135685		2.032	0.168305		4.056	0.448009		4.056	0.31349		2.025	0.211908
2.034	0.250715		4.068	0.130991		2.037	0.172539		4.064	0.455362		4.064	0.317738		2.03	0.207714
2.038	0.250947		4.077	0.129911		2.041	0.179034		4.073	0.466111		4.072	0.319887		2.034	0.208969
2.042	0.253377		4.085	0.127607		2.045	0.182534		4.081	0.478859		4.081	0.315946		2.038	0.214872
2.046	0.254552		4.093	0.133357		2.049	0.175524		4.089	0.483608		4.089	0.311256		2.042	0.222136
2.05	0.249535		4.102	0.135134		2.053	0.170925		4.098	0.477215		4.097	0.308654		2.046	0.228425
2.054	0.243175		4.11	0.12894		2.057	0.173071		4.106	0.470088		4.106	0.305894		2.05	0.232314
2.059	0.242083		4.118	0.127289		2.061	0.170347		4.114	0.4658		4.114	0.302442		2.055	0.234178
2.063	0.243035		4.127	0.12982		2.066	0.159348		4.123	0.46286		4.122	0.299942		2.059	0.23749
2.067	0.241426		4.135	0.120357		2.07	0.15111		4.131	0.458443		4.131	0.300374		2.063	0.242347
2.071	0.241106		4.143	0.105122		2.074	0.145406		4.139	0.451928		4.139	0.301201		2.067	0.249134
2.075	0.244728		4.152	0.105671		2.078	0.13997		4.148	0.445447		4.147	0.299543		2.071	0.258261
2.079	0.245008		4.16	0.106934		2.082	0.137867		4.156	0.440074		4.156	0.299964		2.075	0.267007
2.084	0.23984		4.168	0.106536		2.086	0.142855		4.164	0.431482		4.164	0.305775		2.08	0.270378
2.088	0.23634		4.177	0.107657		2.091	0.156095		4.173	0.426172		4.172	0.311488		2.084	0.271661
2.092	0.237558		4.185	0.110035		2.095	0.168334		4.181	0.42625		4.18	0.314001		2.088	0.273065
2.096	0.241637		4.193	0.116906		2.099	0.178001		4.189	0.434653		4.189	0.315801		2.092	0.271363
2.1	0.245254		4.202	0.119022		2.103	0.190179		4.198	0.443226		4.197	0.318266		2.096	0.268928
2.104	0.247112		4.21	0.11734		2.107	0.20595		4.206	0.446615		4.205	0.321865		2.1	0.26992
2.108	0.248276		4.218	0.129238		2.111	0.219842		4.214	0.448912		4.214	0.324977		2.105	0.273773
2.113	0.250012		4.227	0.146311		2.116	0.22705		4.223	0.453418		4.222	0.324749		2.109	0.274993
2.117	0.250594		4.235	0.142963		2.12	0.227842		4.231	0.459299		4.23	0.32274		2.113	0.269728
2.121	0.254465		4.243	0.132399		2.124	0.229124		4.239	0.462382		4.239	0.320831		2.117	0.26241
2.125	0.26067		4.251	0.123455		2.128	0.229238		4.248	0.467518		4.247	0.319467		2.121	0.256879
2.129	0.264871		4.26	0.116173		2.132	0.224988		4.256	0.478692		4.255	0.319039		2.125	0.253998
2.133	0.268192		4.268	0.11405		2.136	0.217736		4.264	0.484995		4.264	0.315366		2.13	0.251506
2.138	0.268909		4.276	0.112723		2.141	0.212259		4.272	0.48076		4.272	0.306316		2.134	0.250466
2.142	0.270218		4.285	0.111115		2.145	0.21007		4.281	0.474214		4.28	0.297572		2.138	0.253458
2.146	0.27589		4.293	0.106435		2.149	0.203937		4.289	0.468		4.289	0.290923		2.142	0.254318
2.15	0.280996		4.301	0.0978362		2.153	0.191472		4.297	0.469796		4.297	0.287292		2.146	0.252155
2.154	0.2805		4.31	0.0946807		2.157	0.181755		4.306	0.475514		4.305	0.289027		2.15	0.253468
2.158	0.275968		4.318	0.0969904		2.161	0.180122		4.314	0.478506		4.314	0.2927		2.155	0.257318
2.163	0.267355		4.326	0.0992586		2.166	0.180483		4.322	0.479714		4.322	0.295702		2.159	0.261329
2.167	0.261704		4.335	0.101997		2.17	0.180192		4.331	0.479529		4.33	0.299161		2.163	0.265355
2.171	0.260649		4.343	0.112954		2.174	0.180375		4.339	0.476585		4.339	0.302706		2.167	0.26726
2.175	0.26256		4.351	0.125		2.178	0.180944		4.347	0.476885		4.347	0.307843		2.171	0.267151
2.179	0.265925		4.36	0.135613		2.182	0.177404		4.356	0.481358		4.355	0.31731		2.175	0.26738
2.183	0.267305		4.368	0.146272		2.186	0.172871		4.364	0.489277		4.364	0.327478		2.18	0.265066
2.188	0.265137		4.376	0.160054		2.191	0.177725		4.372	0.501054		4.372	0.335162		2.184	0.259186
2.192	0.264299		4.385	0.177205		2.195	0.187568		4.381	0.510069		4.38	0.339247		2.188	0.253808
2.196	0.266823		4.393	0.192218		2.199	0.193935		4.389	0.514215		4.389	0.339952		2.192	0.247892
2.2	0.27258		4.401	0.202394		2.203	0.199185		4.397	0.517691		4.397	0.339205		2.196	0.247406
2.204	0.28216		4.41	0.210281		2.207	0.202463		4.406	0.517474		4.405	0.337297		2.2	0.251828
2.208	0.285024		4.418	0.211551		2.211	0.203191		4.414	0.51179		4.414	0.332853		2.205	0.253244
2.213	0.283583		4.426	0.197442		2.216	0.202525		4.422	0.508062		4.422	0.32757		2.209	0.252059
2.217	0.28057		4.435	0.182172		2.22	0.202756		4.431	0.506908		4.43	0.325319		2.213	0.251289
2.221	0.277714		4.443	0.169595		2.224	0.205182		4.439	0.501049		4.439	0.324105		2.217	0.251827
2.225	0.28094		4.451	0.159251		2.228	0.208369		4.447	0.49214		4.447	0.320643		2.221	0.255122
2.229	0.28361		4.46	0.149073		2.232	0.20957		4.456	0.486823		4.455	0.315525		2.225	0.262283
2.233	0.280498		4.468	0.13674		2.236	0.208522		4.464	0.47865		4.464	0.310619		2.23	0.269177
2.238	0.277699		4.476	0.121808		2.241	0.209135		4.472	0.478668		4.472	0.308208		2.234	0.274193
2.242	0.2777		4.485	0.112922		2.245	0.210642		4.481	0.482782		4.48	0.308779		2.238	0.273078
2.246	0.277799		4.493	0.108666		2.249	0.211627		4.489	0.482517		4.489	0.312551		2.242	0.268145
2.25	0.281073		4.501	0.111658		2.253	0.21227		4.497	0.486006		4.497	0.319166		2.246	0.267815
2.254	0.283743		4.51	0.121687		2.257	0.213131		4.506	0.498146		4.505	0.324014		2.25	0.269447
2.258	0.284024		4.518	0.135131		2.261	0.21198		4.514	0.507152		4.513	0.325429		2.255	0.268643
2.263	0.282556		4.526	0.147398		2.266	0.208378		4.522	0.509549		4.522	0.323386		2.259	0.266789
2.267	0.275708		4.534	0.153253		2.27	0.20441		4.531	0.515157		4.53	0.320073		2.263	0.26572
2.271	0.270804		4.543	0.155067		2.274	0.199193		4.539	0.520956		4.538	0.321507		2.267	0.266563
2.275	0.271736		4.551	0.150979		2.278	0.199628		4.547	0.526899		4.547	0.327117		2.271	0.269025
2.279	0.275668		4.559	0.147436		2.282	0.203444		4.556	0.529338		4.555	0.332264		2.275	0.269734
2.283	0.278228		4.568	0.143452		2.286	0.20259		4.564	0.529609		4.563	0.33603		2.28	0.267885
2.288	0.276507		4.576	0.14009		2.291	0.197296		4.572	0.537204		4.572	0.337555		2.284	0.263982
2.292	0.27417		4.584	0.138779		2.295	0.18723		4.581	0.543602		4.58	0.335466		2.288	0.257918
2.296	0.271165		4.593	0.136163		2.299	0.179702		4.589	0.537451		4.588	0.331582		2.292	0.257237
2.3	0.268871		4.601	0.127371		2.303	0.179849		4.597	0.533574		4.597	0.328804		2.296	0.262552
2.304	0.26682		4.609	0.119547		2.307	0.182998		4.605	0.541982		4.605	0.330446		2.3	0.265686
2.308	0.267151		4.618	0.11758		2.311	0.184962		4.614	0.545286		4.613	0.334824		2.305	0.266709
2.313	0.272727		4.626	0.118603		2.316	0.187169		4.622	0.540726		4.622	0.335512		2.309	0.266863
2.317	0.278112		4.634	0.126169		2.32	0.192238		4.63	0.536275		4.63	0.335153		2.313	0.265369
2.321	0.27794		4.643	0.13128		2.324	0.191738		4.639	0.528925		4.638	0.337		2.317	0.267432
2.325	0.276889		4.651	0.131346		2.328	0.185157		4.647	0.523764		4.647	0.335031		2.321	0.271947
2.329	0.281741		4.659	0.131592		2.332	0.182742		4.655	0.520085		4.655	0.32851		2.325	0.273757
2.333	0.286665		4.668	0.131017		2.336	0.186589		4.664	0.519124		4.663	0.324594		2.33	0.274422
2.338	0.290925		4.676	0.13518		2.341	0.191422		4.672	0.520047		4.672	0.325184		2.334	0.271253
2.342	0.293975		4.684	0.143093		2.345	0.193242		4.68	0.515528		4.68	0.326626		2.338	0.265364
2.346	0.29537		4.693	0.148041		2.349	0.194371		4.689	0.508893		4.688	0.327671		2.342	0.262933
2.35	0.294323		4.701	0.150701		2.353	0.196122		4.697	0.503234		4.697	0.330704		2.346	0.261943
2.354	0.287385		4.709	0.152602		2.357	0.198024		4.705	0.501182		4.705	0.33533		2.35	0.258759
2.358	0.280418		4.718	0.154614		2.361	0.194956		4.714	0.502318		4.713	0.335715		2.355	0.255019
2.363	0.275838		4.726	0.160218		2.366	0.191601		4.722	0.502851		4.722	0.331641		2.359	0.250319
2.367	0.272757		4.734	0.168322		2.37	0.196382		4.73	0.501001		4.73	0.332462		2.363	0.246197
2.371	0.269291		4.743	0.177951		2.374	0.204246		4.739	0.49704		4.738	0.339168		2.367	0.246778
2.375	0.270551		4.751	0.185088		2.378	0.213552		4.747	0.489331		4.747	0.344216		2.371	0.248881
2.379	0.276021		4.759	0.18114		2.382	0.221537		4.755	0.480179		4.755	0.346909		2.375	0.249479
2.383	0.273436		4.768	0.173619		2.386	0.226126		4.764	0.473295		4.763	0.348829		2.379	0.247052
2.388	0.270053		4.776	0.168034		2.391	0.228052		4.772	0.469075		4.772	0.351063		2.384	0.242198
2.392	0.272984		4.784	0.162693		2.395	0.22725		4.78	0.470286		4.78	0.353547		2.388	0.241793
2.396	0.277721		4.793	0.157571		2.399	0.220431		4.789	0.474635		4.788	0.354179		2.392	0.246196
2.4	0.284192		4.801	0.156753		2.403	0.211178		4.797	0.476572		4.797	0.354508		2.396	0.251079
2.404	0.289736		4.809	0.159291		2.407	0.206942		4.805	0.480244		4.805	0.356078		2.4	0.254995
2.408	0.289894		4.817	0.156302		2.411	0.205624		4.814	0.485705		4.813	0.357079		2.404	0.262383
2.413	0.288318		4.826	0.14455		2.415	0.202091		4.822	0.495635		4.822	0.35757		2.409	0.270429
2.417	0.284017		4.834	0.138038		2.42	0.195865		4.83	0.509823		4.83	0.359475		2.413	0.272636
2.421	0.279252		4.842	0.142513		2.424	0.188343		4.839	0.524372		4.838	0.362156		2.417	0.273293
2.425	0.285163		4.851	0.141462		2.428	0.18351		4.847	0.540352		4.847	0.365014		2.421	0.279339
2.429	0.290767		4.859	0.135591		2.432	0.183166		4.855	0.551427		4.855	0.365891		2.425	0.290194
2.433	0.287468		4.867	0.138426		2.436	0.182162		4.864	0.559831		4.863	0.362913		2.429	0.299976
2.438	0.2806		4.876	0.145477		2.44	0.183305		4.872	0.570122		4.871	0.36069		2.434	0.304226
2.442	0.27093		4.884	0.147425		2.445	0.190642		4.88	0.575632		4.88	0.361348		2.438	0.302493
2.446	0.26715		4.892	0.144067		2.449	0.199343		4.889	0.561397		4.888	0.360532		2.442	0.299694
2.45	0.269538		4.901	0.142426		2.453	0.199113		4.897	0.54552		4.896	0.356491		2.446	0.294057
2.454	0.269857		4.909	0.145069		2.457	0.194832		4.905	0.53282		4.905	0.349464		2.45	0.285373
2.458	0.268286		4.917	0.14378		2.461	0.195733		4.914	0.52128		4.913	0.341568		2.454	0.280426
2.463	0.262937		4.926	0.140163		2.465	0.198247		4.922	0.513957		4.921	0.339388		2.459	0.279636
2.467	0.255726		4.934	0.148007		2.47	0.195932		4.93	0.511586		4.93	0.341381		2.463	0.278203
2.471	0.254488		4.942	0.157913		2.474	0.193378		4.939	0.51756		4.938	0.343596		2.467	0.273369
2.475	0.256847		4.951	0.151527		2.478	0.20039		4.947	0.520891		4.946	0.344948		2.471	0.26481
2.479	0.259268		4.959	0.141469		2.482	0.204238		4.955	0.514925		4.955	0.3426		2.475	0.259956
2.483	0.262422		4.967	0.136153		2.486	0.187931		4.963	0.511177		4.963	0.338546		2.479	0.261468
2.488	0.263529		4.976	0.127083		2.49	0.169315		4.972	0.525733		4.971	0.336583		2.484	0.263991
2.492	0.263249		4.984	0.11334		2.495	0.16514		4.98	0.54022		4.98	0.3386		2.488	0.265439
2.496	0.267169		4.992	0.107993		2.499	0.166594		4.988	0.548498		4.988	0.345418		2.492	0.270946
2.5	0.274426		5.001	0.113803		2.503	0.168424		4.997	0.555636		4.996	0.351876		2.496	0.278923
2.504	0.288783		5.009	0.118715		2.507	0.171003		5.005	0.560281		5.005	0.351068		2.5	0.280466
2.508	0.302208		5.017	0.117458		2.511	0.180014		5.013	0.557953		5.013	0.349353		2.504	0.278241
2.512	0.307119		5.026	0.116832		2.515	0.185168		5.022	0.549924		5.021	0.352235		2.509	0.278997
2.517	0.310803		5.034	0.123317		2.52	0.178609		5.03	0.543388		5.03	0.354289		2.513	0.281241
2.521	0.317316		5.042	0.129141		2.524	0.17539		5.038	0.540891		5.038	0.356062		2.517	0.281085
2.525	0.320953		5.051	0.130879		2.528	0.185945		5.047	0.545999		5.046	0.359388		2.521	0.278178
2.529	0.317866		5.059	0.139873		2.532	0.195509		5.055	0.550291		5.055	0.363189		2.525	0.272487
2.533	0.313229		5.067	0.157776		2.536	0.197638		5.063	0.549851		5.063	0.367509		2.529	0.267006
2.537	0.307369		5.075	0.16176		2.54	0.199129		5.072	0.550056		5.071	0.371025		2.534	0.261324
2.542	0.302484		5.084	0.152385		2.545	0.196057		5.08	0.551616		5.08	0.371196		2.538	0.25914
2.546	0.295047		5.092	0.152373		2.549	0.186266		5.088	0.555		5.088	0.369615		2.542	0.264444
2.55	0.29042		5.1	0.158113		2.553	0.171143		5.097	0.563769		5.096	0.36783		2.546	0.269493
2.554	0.291754		5.109	0.16711		2.557	0.16547		5.105	0.570482		5.105	0.363823		2.55	0.26967
2.558	0.291009		5.117	0.176448		2.561	0.169247		5.113	0.575842		5.113	0.360177		2.554	0.273325
2.562	0.287934		5.125	0.174403		2.565	0.174268		5.122	0.581974		5.121	0.359125		2.559	0.281688
2.567	0.290207		5.134	0.170421		2.57	0.179473		5.13	0.58117		5.13	0.361731		2.563	0.289396
2.571	0.297267		5.142	0.174808		2.574	0.183151		5.138	0.577191		5.138	0.364917		2.567	0.297479
2.575	0.304113		5.15	0.180021		2.578	0.186664		5.147	0.57648		5.146	0.361683		2.571	0.302725
2.579	0.309732		5.159	0.186734		2.582	0.187164		5.155	0.572311		5.155	0.355221		2.575	0.30506
2.583	0.302636		5.167	0.193975		2.586	0.18712		5.163	0.564233		5.163	0.354872		2.579	0.306441
2.587	0.292869		5.175	0.190988		2.59	0.192876		5.172	0.563751		5.171	0.358618		2.584	0.305369
2.592	0.294096		5.184	0.186185		2.595	0.202274		5.18	0.563025		5.18	0.358701		2.588	0.303905
2.596	0.297398		5.192	0.183146		2.599	0.208431		5.188	0.56581		5.188	0.35753		2.592	0.302989
2.6	0.299221		5.2	0.175142		2.603	0.208538		5.197	0.570903		5.196	0.360219		2.596	0.295916
2.604	0.300797		5.209	0.170722		2.607	0.205288		5.205	0.565103		5.204	0.364459		2.6	0.285916
2.608	0.299466		5.217	0.170499		2.611	0.202483		5.213	0.558159		5.213	0.365252		2.604	0.280935
2.612	0.298091		5.225	0.163101		2.615	0.202649		5.222	0.561603		5.221	0.364219		2.609	0.277681
2.617	0.299301		5.234	0.151385		2.62	0.204621		5.23	0.56708		5.229	0.366886		2.613	0.275156
2.621	0.30021		5.242	0.142364		2.624	0.207381		5.238	0.57266		5.238	0.370565		2.617	0.272586
2.625	0.308005		5.25	0.139501		2.628	0.207527		5.247	0.577421		5.246	0.371454		2.621	0.267038
2.629	0.315911		5.259	0.139786		2.632	0.205816		5.255	0.56943		5.254	0.373955		2.625	0.259275
2.633	0.311293		5.267	0.142699		2.636	0.205784		5.263	0.554195		5.263	0.379469		2.629	0.252639
2.637	0.305452		5.275	0.144459		2.64	0.203093		5.272	0.533132		5.271	0.38098		2.634	0.251594
2.642	0.304935		5.284	0.14839		2.645	0.200252		5.28	0.522143		5.279	0.378449		2.638	0.25518
2.646	0.305067		5.292	0.159103		2.649	0.200187		5.288	0.529473		5.288	0.378785		2.642	0.261356
2.65	0.304774		5.3	0.16631		2.653	0.203052		5.297	0.531744		5.296	0.381746		2.646	0.266877
2.654	0.305238		5.309	0.167645		2.657	0.205368		5.305	0.522212		5.304	0.385536		2.65	0.273378
2.658	0.30483		5.317	0.164687		2.661	0.203129		5.313	0.518293		5.313	0.389184		2.654	0.281458
2.662	0.306248		5.325	0.162459		2.665	0.200097		5.321	0.52105		5.321	0.391053		2.659	0.288759
2.667	0.310646		5.334	0.159971		2.67	0.199036		5.33	0.526207		5.329	0.392695		2.663	0.295376
2.671	0.314471		5.342	0.155177		2.674	0.201148		5.338	0.534164		5.338	0.393034		2.667	0.302935
2.675	0.318307		5.35	0.142687		2.678	0.203801		5.346	0.542991		5.346	0.391427		2.671	0.311299
2.679	0.321285		5.358	0.127219		2.682	0.201838		5.355	0.55562		5.354	0.392969		2.675	0.315976
2.683	0.322497		5.367	0.115836		2.686	0.196397		5.363	0.565417		5.363	0.396543		2.679	0.318524
2.687	0.322178		5.375	0.109297		2.69	0.194595		5.371	0.567846		5.371	0.395612		2.684	0.318431
2.692	0.321238		5.383	0.109759		2.695	0.194451		5.38	0.575425		5.379	0.392129		2.688	0.31523
2.696	0.316198		5.392	0.114287		2.699	0.192636		5.388	0.586321		5.388	0.389469		2.692	0.309998
2.7	0.309966		5.4	0.125333		2.703	0.192979		5.396	0.581588		5.396	0.389		2.696	0.302354
2.704	0.304427		5.408	0.139146		2.707	0.193604		5.405	0.572206		5.404	0.392215		2.7	0.293755
2.708	0.300224		5.417	0.150044		2.711	0.195685		5.413	0.566797		5.413	0.393305		2.704	0.283732
2.712	0.299256		5.425	0.159958		2.715	0.200424		5.421	0.5644		5.421	0.391141		2.709	0.272536
2.717	0.297626		5.433	0.172582		2.72	0.202662		5.43	0.571035		5.429	0.391087		2.713	0.263518
2.721	0.293691		5.442	0.184193		2.724	0.205549		5.438	0.575811		5.438	0.393536		2.717	0.256702
2.725	0.289187		5.45	0.193699		2.728	0.211544		5.446	0.567718		5.446	0.397771		2.721	0.253717
2.729	0.286304		5.458	0.195199		2.732	0.211044		5.455	0.560024		5.454	0.40431		2.725	0.252879
2.733	0.28662		5.467	0.189441		2.736	0.206382		5.463	0.555933		5.463	0.411686		2.729	0.25233
2.737	0.290615		5.475	0.182908		2.74	0.206048		5.471	0.55047		5.471	0.417491		2.734	0.252598
2.742	0.29617		5.483	0.176939		2.745	0.205819		5.48	0.552539		5.479	0.419605		2.738	0.256151
2.746	0.301047		5.492	0.176984		2.749	0.201679		5.488	0.560264		5.488	0.418742		2.742	0.262626
2.75	0.29965		5.5	0.179294		2.753	0.19855		5.496	0.56685		5.496	0.419066		2.746	0.271314
2.754	0.294457		5.508	0.18219		2.757	0.193096		5.505	0.574399		5.504	0.420698		2.75	0.281448
2.758	0.290053		5.517	0.185216		2.761	0.183647		5.513	0.578136		5.513	0.41884		2.754	0.289392
2.762	0.287952		5.525	0.188494		2.765	0.173903		5.521	0.577503		5.521	0.41471		2.759	0.294174
2.767	0.295412		5.533	0.191354		2.77	0.168534		5.53	0.580804		5.529	0.409722		2.763	0.290496
2.771	0.30554		5.542	0.197024		2.774	0.16812		5.538	0.583903		5.537	0.403496		2.767	0.282407
2.775	0.309366		5.55	0.203113		2.778	0.166743		5.546	0.583743		5.546	0.396		2.771	0.277325
2.779	0.30987		5.558	0.205236		2.782	0.163307		5.555	0.586177		5.554	0.387185		2.775	0.274311
2.783	0.306272		5.567	0.206204		2.786	0.164186		5.563	0.592568		5.562	0.378207		2.779	0.27114
2.787	0.300233		5.575	0.201458		2.79	0.17089		5.571	0.599805		5.571	0.37356		2.784	0.267846
2.792	0.296514		5.583	0.192988		2.794	0.175352		5.58	0.605649		5.579	0.374893		2.788	0.264845
2.796	0.294919		5.592	0.183488		2.799	0.175059		5.588	0.608908		5.587	0.376267		2.792	0.263834
2.8	0.295039		5.6	0.176365		2.803	0.169522		5.596	0.607363		5.596	0.377982		2.796	0.265574
2.804	0.298993		5.608	0.172704		2.807	0.168539		5.605	0.607488		5.604	0.382512		2.8	0.267615
2.808	0.300274		5.617	0.168847		2.811	0.176561		5.613	0.610442		5.612	0.38947		2.804	0.272096
2.812	0.292895		5.625	0.165422		2.815	0.181368		5.621	0.612912		5.621	0.394927		2.809	0.280056
2.817	0.282045		5.633	0.165348		2.819	0.179147		5.63	0.613334		5.629	0.397769		2.813	0.287999
2.821	0.274093		5.641	0.168695		2.824	0.17899		5.638	0.612136		5.637	0.398581		2.817	0.291725
2.825	0.27072		5.65	0.169091		2.828	0.183388		5.646	0.610536		5.646	0.401225		2.821	0.292501
2.829	0.270699		5.658	0.166492		2.832	0.185402		5.655	0.60432		5.654	0.406595		2.825	0.289717
2.833	0.273716		5.666	0.164424		2.836	0.184076		5.663	0.60088		5.662	0.410669		2.829	0.285073
2.837	0.280555		5.675	0.164441		2.84	0.1843		5.671	0.598545		5.671	0.4147		2.834	0.283163
2.842	0.287637		5.683	0.169039		2.844	0.190563		5.679	0.585544		5.679	0.418898		2.838	0.281666
2.846	0.291242		5.691	0.173532		2.849	0.196385		5.688	0.573451		5.687	0.419835		2.842	0.277041
2.85	0.289184		5.7	0.17517		2.853	0.192363		5.696	0.570615		5.696	0.415153		2.846	0.272211
2.854	0.292904		5.708	0.178182		2.857	0.190136		5.704	0.569331		5.704	0.406496		2.85	0.269492
2.858	0.304151		5.716	0.184038		2.861	0.196173		5.713	0.573672		5.712	0.401667		2.854	0.266568
2.862	0.313067		5.725	0.190763		2.865	0.197207		5.721	0.580443		5.721	0.405644		2.858	0.26408
2.867	0.319164		5.733	0.200481		2.869	0.188843		5.729	0.585309		5.729	0.411058		2.863	0.263144
2.871	0.322581		5.741	0.207733		2.874	0.182435		5.738	0.590022		5.737	0.411147		2.867	0.267114
2.875	0.325463		5.75	0.209631		2.878	0.181185		5.746	0.594817		5.746	0.409994		2.871	0.273595
2.879	0.325438		5.758	0.205594		2.882	0.183011		5.754	0.596916		5.754	0.412255		2.875	0.275294
2.883	0.324665		5.766	0.191838		2.886	0.189026		5.763	0.608772		5.762	0.412806		2.879	0.274171
2.887	0.323896		5.775	0.18404		2.89	0.196872		5.771	0.623806		5.771	0.410447		2.883	0.277216
2.892	0.324953		5.783	0.188409		2.894	0.204128		5.779	0.627861		5.779	0.411304		2.888	0.28298
2.896	0.328791		5.791	0.193985		2.899	0.209108		5.788	0.626385		5.787	0.418361		2.892	0.285406
2.9	0.330518		5.8	0.194921		2.903	0.212062		5.796	0.617114		5.796	0.42521		2.896	0.287355
2.904	0.330692		5.808	0.194769		2.907	0.215086		5.804	0.612869		5.804	0.427596		2.9	0.293166
2.908	0.329829		5.816	0.194175		2.911	0.221425		5.813	0.617947		5.812	0.428634		2.904	0.298739
2.912	0.328962		5.825	0.187885		2.915	0.232389		5.821	0.620214		5.821	0.429229		2.908	0.301181
2.916	0.329116		5.833	0.182845		2.919	0.239312		5.829	0.614223		5.829	0.427947		2.913	0.30202
2.921	0.329175		5.841	0.191197		2.924	0.23293		5.838	0.607656		5.837	0.423144		2.917	0.302676
2.925	0.326242		5.85	0.207021		2.928	0.227733		5.846	0.6048		5.846	0.418168		2.921	0.306401
2.929	0.321418		5.858	0.213551		2.932	0.227203		5.854	0.606927		5.854	0.414692		2.925	0.312389
2.933	0.320451		5.866	0.20957		2.936	0.224526		5.863	0.612868		5.862	0.409083		2.929	0.317829
2.937	0.319152		5.875	0.20005		2.94	0.221448		5.871	0.620908		5.871	0.405352		2.933	0.322409
2.941	0.31814		5.883	0.189802		2.944	0.21746		5.879	0.632299		5.879	0.407136		2.938	0.326088
2.946	0.319414		5.891	0.180169		2.949	0.213877		5.888	0.639917		5.887	0.407698		2.942	0.327905
2.95	0.323513		5.899	0.172323		2.953	0.212998		5.896	0.639966		5.895	0.405985		2.946	0.326585
2.954	0.328849		5.908	0.175331		2.957	0.211107		5.904	0.643343		5.904	0.403629		2.95	0.323124
2.958	0.331858		5.916	0.187144		2.961	0.21283		5.913	0.65022		5.912	0.400062		2.954	0.316907
2.962	0.333307		5.924	0.194993		2.965	0.224365		5.921	0.65539		5.92	0.399682		2.958	0.310364
2.966	0.335883		5.933	0.197767		2.969	0.223392		5.929	0.660664		5.929	0.404981		2.963	0.302983
2.971	0.338612		5.941	0.20001		2.974	0.209627		5.938	0.664127		5.937	0.411819		2.967	0.295417
2.975	0.333079		5.949	0.202258		2.978	0.203363		5.946	0.665048		5.945	0.420149		2.971	0.289575
2.979	0.326519		5.958	0.206924		2.982	0.202355		5.954	0.665469		5.954	0.42773		2.975	0.287112
2.983	0.326863		5.966	0.208299		2.986	0.204114		5.963	0.668555		5.962	0.430189		2.979	0.287623
2.987	0.329052		5.974	0.20449		2.99	0.208321		5.971	0.67214		5.97	0.430659		2.983	0.288014
2.991	0.329666		5.983	0.200073		2.994	0.209045		5.979	0.675496		5.979	0.432034		2.988	0.290722
2.996	0.329456		5.991	0.195675		2.999	0.204972		5.988	0.677727		5.987	0.435597		2.992	0.292907
3	0.329778		5.999	0.190737		3.003	0.198127		5.996	0.676426		5.995	0.441333		2.996	0.29572
3.004	0.328103		6.008	0.183459		3.007	0.191695		6.004	0.675548		6.004	0.444339		3	0.304759
3.008	0.325034		6.016	0.17488		3.011	0.192323		6.012	0.673971		6.012	0.443295		3.004	0.315157
3.012	0.32678		6.024	0.16664		3.015	0.198936		6.021	0.670729		6.02	0.441282		3.008	0.321431
3.016	0.334621		6.033	0.157679		3.019	0.201181		6.029	0.666929		6.029	0.439646		3.013	0.324712
3.021	0.339533		6.041	0.148508		3.024	0.195728		6.037	0.664008		6.037	0.438165		3.017	0.325357
3.025	0.337834		6.049	0.141617		3.028	0.180441		6.046	0.66198		6.045	0.436325		3.021	0.323242
3.029	0.336921		6.058	0.141282		3.032	0.16742		6.054	0.65862		6.054	0.438396		3.025	0.322967
3.033	0.337864		6.066	0.151975		3.036	0.159259		6.062	0.65809		6.062	0.441102		3.029	0.325124
3.037	0.340508		6.074	0.165277		3.04	0.153216		6.071	0.657201		6.07	0.439178		3.033	0.330892
3.041	0.34423		6.083	0.168812		3.044	0.151527		6.079	0.654003		6.079	0.437089		3.038	0.33934
3.046	0.348297		6.091	0.168701		3.049	0.151686		6.087	0.653356		6.087	0.437465		3.042	0.34228
3.05	0.353782		6.099	0.173366		3.053	0.154342		6.096	0.659064		6.095	0.438426		3.046	0.340098
3.054	0.35656		6.108	0.178742		3.057	0.155532		6.104	0.664525		6.104	0.43966		3.05	0.337189
3.058	0.356408		6.116	0.183987		3.061	0.154004		6.112	0.667227		6.112	0.441042		3.054	0.336897
3.062	0.360093		6.124	0.195455		3.065	0.15728		6.121	0.670103		6.12	0.440277		3.058	0.339749
3.066	0.3654		6.133	0.215372		3.069	0.170722		6.129	0.671117		6.129	0.435813		3.063	0.341973
3.071	0.364193		6.141	0.230532		3.074	0.182705		6.137	0.671243		6.137	0.42771		3.067	0.341431
3.075	0.361791		6.149	0.229539		3.078	0.18953		6.146	0.668072		6.145	0.423991		3.071	0.338809
3.079	0.362692		6.158	0.22055		3.082	0.19305		6.154	0.662603		6.154	0.427354		3.075	0.335664
3.083	0.362372		6.166	0.2145		3.086	0.193879		6.162	0.661177		6.162	0.431265		3.079	0.332423
3.087	0.360499		6.174	0.208807		3.09	0.193219		6.171	0.656503		6.17	0.4345		3.083	0.329153
3.091	0.358402		6.182	0.200016		3.094	0.191505		6.179	0.644882		6.179	0.437638		3.088	0.326583
3.096	0.355121		6.191	0.192873		3.099	0.189416		6.187	0.639383		6.187	0.4411		3.092	0.326176
3.1	0.349622		6.199	0.189629		3.103	0.190155		6.196	0.639898		6.195	0.443147		3.096	0.328539
3.104	0.340535		6.207	0.176538		3.107	0.196507		6.204	0.646541		6.204	0.444275		3.1	0.329913
3.108	0.333838		6.216	0.154662		3.111	0.199896		6.212	0.652861		6.212	0.447325		3.104	0.33038
3.112	0.334404		6.224	0.148047		3.115	0.197029		6.221	0.64811		6.22	0.451082		3.108	0.330589
3.116	0.336819		6.232	0.153753		3.119	0.19575		6.229	0.640064		6.228	0.44857		3.113	0.326055
3.121	0.335788		6.241	0.158602		3.124	0.198686		6.237	0.63395		6.237	0.442819		3.117	0.319719
3.125	0.335441		6.249	0.163966		3.128	0.201134		6.246	0.633042		6.245	0.441073		3.121	0.316652
3.129	0.338808		6.257	0.173106		3.132	0.203467		6.254	0.642779		6.253	0.439157		3.125	0.315495
3.133	0.342519		6.266	0.180334		3.136	0.209144		6.262	0.651919		6.262	0.435495		3.129	0.315437
3.137	0.345712		6.274	0.177114		3.14	0.219185		6.271	0.649159		6.27	0.431764		3.133	0.316956
3.141	0.345592		6.282	0.171934		3.144	0.228621		6.279	0.63968		6.278	0.42841		3.138	0.31564
3.146	0.345583		6.291	0.179784		3.149	0.231807		6.287	0.62138		6.287	0.425877		3.142	0.311375
3.15	0.346735		6.299	0.195675		3.153	0.232228		6.296	0.609724		6.295	0.423691		3.146	0.307248
3.154	0.345891		6.307	0.201771		3.157	0.232916		6.304	0.615299		6.303	0.424704		3.15	0.304502
3.158	0.341143		6.316	0.198804		3.161	0.227689		6.312	0.624822		6.312	0.431995		3.154	0.307784
3.162	0.335425		6.324	0.197593		3.165	0.217248		6.321	0.634403		6.32	0.437065		3.158	0.31466
3.166	0.331612		6.332	0.195291		3.169	0.21039		6.329	0.637522		6.328	0.434436		3.163	0.319447
3.171	0.327639		6.341	0.187695		3.173	0.206181		6.337	0.631359		6.337	0.431499		3.167	0.325033
3.175	0.322338		6.349	0.185373		3.178	0.201364		6.346	0.633157		6.345	0.432287		3.171	0.332239
3.179	0.318682		6.357	0.195605		3.182	0.194686		6.354	0.643904		6.353	0.436656		3.175	0.333073
3.183	0.322739		6.366	0.208723		3.186	0.188808		6.362	0.652925		6.362	0.443761		3.179	0.329204
3.187	0.328892		6.374	0.216263		3.19	0.181747		6.37	0.662577		6.37	0.449458		3.183	0.330038
3.191	0.331301		6.382	0.22059		3.194	0.174564		6.379	0.668674		6.378	0.453867		3.188	0.334402
3.196	0.33194		6.391	0.222512		3.198	0.171952		6.387	0.6694		6.387	0.456042		3.192	0.336559
3.2	0.333639		6.399	0.223588		3.203	0.173964		6.395	0.669013		6.395	0.454695		3.196	0.335928
3.204	0.335662		6.407	0.22638		3.207	0.180498		6.404	0.670101		6.403	0.454932		3.2	0.328618
3.208	0.33625		6.416	0.23256		3.211	0.190297		6.412	0.678454		6.412	0.457831		3.204	0.318879
3.212	0.335789		6.424	0.241471		3.215	0.198371		6.42	0.689881		6.42	0.460554		3.208	0.311848
3.216	0.336648		6.432	0.247762		3.219	0.204488		6.429	0.695505		6.428	0.460862		3.213	0.307093
3.221	0.339744		6.441	0.249509		3.223	0.2066		6.437	0.697766		6.437	0.455664		3.217	0.310367
3.225	0.341381		6.449	0.246738		3.228	0.200574		6.445	0.704943		6.445	0.449666		3.221	0.315369
3.229	0.340114		6.457	0.242676		3.232	0.193953		6.454	0.713977		6.453	0.448677		3.225	0.311516
3.233	0.338347		6.465	0.239045		3.236	0.191235		6.462	0.718736		6.462	0.449053		3.229	0.305694
3.237	0.339996		6.474	0.234431		3.24	0.193798		6.47	0.715667		6.47	0.449839		3.233	0.305297
3.241	0.343681		6.482	0.229902		3.244	0.20141		6.479	0.702755		6.478	0.451356		3.238	0.30823
3.246	0.347852		6.49	0.226582		3.248	0.203669		6.487	0.690263		6.487	0.453832		3.242	0.316616
3.25	0.351641		6.499	0.224132		3.253	0.196864		6.495	0.678897		6.495	0.455289		3.246	0.326373
3.254	0.355766		6.507	0.221249		3.257	0.189571		6.504	0.668713		6.503	0.454925		3.25	0.330724
3.258	0.359869		6.515	0.217409		3.261	0.183053		6.512	0.659566		6.512	0.455242		3.254	0.330272
3.262	0.359766		6.524	0.216485		3.265	0.183944		6.52	0.657121		6.52	0.457892		3.258	0.326614
3.266	0.358706		6.532	0.220561		3.269	0.191434		6.529	0.660284		6.528	0.458652		3.263	0.326748
3.271	0.361666		6.54	0.225406		3.273	0.197364		6.537	0.653002		6.537	0.455807		3.267	0.332528
3.275	0.3635		6.549	0.227825		3.278	0.203769		6.545	0.638127		6.545	0.455211		3.271	0.337836
3.279	0.359594		6.557	0.230429		3.282	0.206179		6.554	0.637012		6.553	0.456092		3.275	0.340013
3.283	0.355224		6.565	0.234907		3.286	0.203863		6.562	0.651483		6.562	0.455679		3.279	0.337717
3.287	0.351985		6.574	0.23399		3.29	0.206298		6.57	0.655768		6.57	0.455265		3.283	0.333567
3.291	0.348494		6.582	0.228549		3.294	0.211319		6.579	0.651008		6.578	0.459809		3.288	0.331325
3.295	0.345337		6.59	0.228783		3.298	0.213994		6.587	0.651625		6.586	0.467936		3.292	0.331023
3.3	0.345251		6.599	0.232695		3.303	0.21612		6.595	0.653504		6.595	0.476222		3.296	0.334032
3.304	0.348097		6.607	0.231826		3.307	0.214593		6.604	0.646264		6.603	0.482167		3.3	0.338654
3.308	0.350607		6.615	0.228762		3.311	0.209818		6.612	0.632535		6.611	0.480847		3.304	0.340006
3.312	0.351307		6.624	0.229492		3.315	0.204367		6.62	0.625179		6.62	0.477975		3.308	0.338888
3.316	0.350538		6.632	0.232156		3.319	0.201684		6.629	0.626748		6.628	0.473211		3.313	0.337046
3.32	0.351679		6.64	0.233697		3.323	0.200742		6.637	0.628583		6.636	0.467962		3.317	0.337004
3.325	0.357047		6.649	0.231752		3.328	0.198701		6.645	0.626105		6.645	0.466786		3.321	0.343528
3.329	0.362459		6.657	0.229468		3.332	0.194446		6.654	0.629262		6.653	0.464814		3.325	0.350148
3.333	0.367125		6.665	0.230729		3.336	0.189505		6.662	0.635998		6.661	0.45825		3.329	0.350704
3.337	0.372481		6.674	0.23033		3.34	0.186904		6.67	0.635702		6.67	0.45146		3.333	0.349513
3.341	0.377344		6.682	0.222803		3.344	0.187948		6.679	0.630469		6.678	0.448854		3.337	0.347552
3.345	0.379961		6.69	0.212094		3.348	0.189569		6.687	0.625283		6.686	0.445175		3.342	0.345627
3.35	0.379077		6.699	0.205255		3.353	0.188364		6.695	0.624106		6.695	0.441926		3.346	0.345473
3.354	0.378081		6.707	0.199623		3.357	0.189543		6.704	0.629762		6.703	0.443522		3.35	0.346364
3.358	0.383276		6.715	0.196588		3.361	0.194162		6.712	0.638311		6.711	0.450693		3.354	0.347656
3.362	0.388869		6.723	0.197965		3.365	0.198648		6.72	0.641842		6.72	0.457255		3.358	0.344312
3.366	0.385843		6.732	0.197527		3.369	0.206778		6.728	0.643596		6.728	0.46141		3.362	0.335533
3.37	0.380751		6.74	0.19842		3.373	0.21523		6.737	0.647818		6.736	0.464467		3.367	0.327022
3.375	0.378124		6.748	0.203363		3.378	0.220342		6.745	0.653561		6.745	0.46663		3.371	0.321878
3.379	0.377505		6.757	0.207485		3.382	0.225183		6.753	0.659158		6.753	0.46877		3.375	0.320764
3.383	0.377213		6.765	0.215165		3.386	0.22384		6.762	0.664759		6.761	0.469122		3.379	0.320634
3.387	0.373542		6.773	0.229902		3.39	0.220122		6.77	0.672189		6.77	0.474241		3.383	0.319808
3.391	0.368058		6.782	0.243244		3.394	0.220236		6.778	0.681844		6.778	0.486768		3.387	0.31883
3.395	0.363136		6.79	0.247958		3.398	0.223347		6.787	0.690152		6.786	0.491774		3.392	0.318311
3.4	0.357346		6.798	0.238923		3.403	0.223592		6.795	0.691161		6.795	0.488754		3.396	0.317537
3.404	0.356156		6.807	0.225072		3.407	0.219059		6.803	0.687381		6.803	0.487954		3.4	0.317922
3.408	0.361261		6.815	0.223041		3.411	0.20798		6.812	0.680713		6.811	0.487751		3.404	0.321188
3.412	0.361174		6.823	0.226288		3.415	0.196256		6.82	0.675937		6.82	0.489258		3.408	0.328961
3.416	0.356178		6.832	0.222368		3.419	0.1885		6.828	0.675948		6.828	0.492285		3.412	0.338475
3.42	0.34914		6.84	0.215789		3.423	0.185513		6.837	0.67798		6.836	0.492891		3.417	0.342562
3.425	0.340173		6.848	0.211677		3.428	0.187149		6.845	0.683251		6.845	0.491317		3.421	0.344741
3.429	0.335157		6.857	0.208652		3.432	0.185762		6.853	0.691451		6.853	0.489546		3.425	0.349347
3.433	0.3359		6.865	0.204866		3.436	0.183134		6.862	0.697432		6.861	0.487942		3.429	0.351258
3.437	0.341963		6.873	0.207793		3.44	0.180019		6.87	0.701729		6.87	0.490283		3.433	0.348042
3.441	0.348336		6.882	0.22374		3.444	0.175301		6.878	0.708666		6.878	0.494312		3.437	0.347371
3.445	0.348257		6.89	0.240668		3.448	0.174262		6.887	0.717335		6.886	0.495533		3.442	0.352799
3.45	0.344762		6.898	0.249893		3.453	0.178445		6.895	0.729309		6.895	0.497237		3.446	0.353416
3.454	0.34818		6.907	0.253193		3.457	0.189265		6.903	0.738157		6.903	0.500887		3.45	0.346143
3.458	0.355337		6.915	0.255657		3.461	0.201744		6.912	0.739946		6.911	0.503306		3.454	0.339117
3.462	0.361557		6.923	0.260547		3.465	0.207769		6.92	0.739434		6.919	0.504997		3.458	0.335108
3.466	0.368013		6.932	0.26498		3.469	0.208604		6.928	0.738307		6.928	0.506409		3.462	0.333212
3.47	0.376008		6.94	0.265442		3.473	0.204156		6.937	0.739279		6.936	0.506764		3.467	0.330797
3.475	0.382986		6.948	0.264088		3.478	0.203114		6.945	0.738907		6.944	0.506599		3.471	0.328238
3.479	0.382742		6.957	0.262563		3.482	0.206834		6.953	0.731078		6.953	0.507329		3.475	0.32832
3.483	0.377898		6.965	0.258369		3.486	0.211002		6.962	0.722258		6.961	0.511053		3.479	0.325856
3.487	0.373065		6.973	0.251941		3.49	0.216622		6.97	0.719836		6.969	0.51571		3.483	0.319999
3.491	0.371466		6.982	0.243696		3.494	0.218817		6.978	0.720119		6.978	0.517017		3.487	0.323145
3.495	0.372055		6.99	0.237461		3.498	0.212988		6.987	0.722671		6.986	0.515804		3.492	0.334204
3.5	0.370484		6.998	0.235335		3.503	0.207431		6.995	0.727056		6.994	0.516374		3.496	0.343619
3.504	0.367221		7.006	0.232638		3.507	0.204683		7.003	0.73191		7.003	0.517597		3.5	0.350558
3.508	0.365677		7.015	0.230349		3.511	0.199307		7.012	0.73261		7.011	0.516618		3.504	0.353166
3.512	0.364095		7.023	0.232522		3.515	0.200335		7.02	0.723649		7.019	0.515689		3.508	0.353531
3.516	0.363054		7.031	0.23475		3.519	0.206086		7.028	0.71856		7.028	0.515598		3.512	0.358041
3.52	0.363652		7.04	0.231752		3.523	0.208372		7.037	0.728766		7.036	0.516455		3.517	0.364857
3.525	0.364526		7.048	0.22775		3.527	0.204776		7.045	0.738252		7.044	0.517272		3.521	0.370864
3.529	0.367292		7.056	0.22709		3.532	0.196216		7.053	0.736827		7.053	0.51613		3.525	0.373806
3.533	0.368613		7.065	0.224		3.536	0.187128		7.062	0.734398		7.061	0.514453		3.529	0.369603
3.537	0.366867		7.073	0.217985		3.54	0.181407		7.07	0.734131		7.069	0.510985		3.533	0.364028
3.541	0.370009		7.081	0.21713		3.544	0.180831		7.078	0.732739		7.078	0.504394		3.537	0.362718
3.545	0.377586		7.09	0.219436		3.548	0.178523		7.086	0.72972		7.086	0.49939		3.542	0.36165
3.55	0.384194		7.098	0.21933		3.552	0.172336		7.095	0.736256		7.094	0.498278		3.546	0.359075
3.554	0.387778		7.106	0.216766		3.557	0.170247		7.103	0.752035		7.103	0.499765		3.55	0.357343
3.558	0.387578		7.115	0.213126		3.561	0.168672		7.111	0.752863		7.111	0.502512		3.554	0.355949
3.562	0.38328		7.123	0.209682		3.565	0.166576		7.12	0.741191		7.119	0.500319		3.558	0.353815
3.566	0.376679		7.131	0.206589		3.569	0.174353		7.128	0.738307		7.128	0.494349		3.562	0.351882
3.57	0.370587		7.14	0.201771		3.573	0.18351		7.136	0.743303		7.136	0.494836		3.567	0.349597
3.575	0.364886		7.148	0.197912		3.577	0.19301		7.145	0.746629		7.144	0.499271		3.571	0.348594
3.579	0.366192		7.156	0.199946		3.582	0.198776		7.153	0.746353		7.153	0.501375		3.575	0.351392
3.583	0.371302		7.165	0.20409		3.586	0.194706		7.161	0.743796		7.161	0.504061		3.579	0.35348
3.587	0.372693		7.173	0.208166		3.59	0.193799		7.17	0.740903		7.169	0.50465		3.583	0.350099
3.591	0.3703		7.181	0.215047		3.594	0.203533		7.178	0.732125		7.178	0.504945		3.587	0.346852
3.595	0.364166		7.19	0.221493		3.598	0.20918		7.186	0.722704		7.186	0.508848		3.592	0.348668
3.6	0.358707		7.198	0.225922		3.602	0.205731		7.195	0.728138		7.194	0.511799		3.596	0.351157
3.604	0.357695		7.206	0.226371		3.607	0.19676		7.203	0.736234		7.203	0.51678		3.6	0.351868
3.608	0.361552		7.215	0.219043		3.611	0.181718		7.211	0.733462		7.211	0.522457		3.604	0.351568
3.612	0.366759		7.223	0.21536		3.615	0.173311		7.22	0.729251		7.219	0.521738		3.608	0.352356
3.616	0.371342		7.231	0.22439		3.619	0.169773		7.228	0.727976		7.228	0.518361		3.612	0.353704
3.62	0.373785		7.24	0.233933		3.623	0.170936		7.236	0.731606		7.236	0.517637		3.617	0.349784
3.625	0.371621		7.248	0.233952		3.627	0.174787		7.245	0.740127		7.244	0.516375		3.621	0.342232
3.629	0.369818		7.256	0.230012		3.632	0.171272		7.253	0.746463		7.252	0.512041		3.625	0.339872
3.633	0.368121		7.265	0.225698		3.636	0.167218		7.261	0.75075		7.261	0.509948		3.629	0.33799
3.637	0.364485		7.273	0.220824		3.64	0.171036		7.27	0.752958		7.269	0.506702		3.633	0.327951
3.641	0.362834		7.281	0.218509		3.644	0.177594		7.278	0.751238		7.277	0.504085		3.637	0.319624
3.645	0.366679		7.289	0.224113		3.648	0.188699		7.286	0.752162		7.286	0.504401		3.642	0.318856
3.65	0.371913		7.298	0.239073		3.652	0.200939		7.295	0.758037		7.294	0.504856		3.646	0.318989
3.654	0.374928		7.306	0.2504		3.657	0.208321		7.303	0.762046		7.302	0.506015		3.65	0.318883
3.658	0.376312		7.314	0.250114		3.661	0.213657		7.311	0.763532		7.311	0.508061		3.654	0.323065
3.662	0.371449		7.323	0.243409		3.665	0.217857		7.32	0.762559		7.319	0.512385		3.658	0.330367
3.666	0.361972		7.331	0.239646		3.669	0.219384		7.328	0.76102		7.327	0.520688		3.662	0.338089
3.67	0.352045		7.339	0.243953		3.673	0.223039		7.336	0.765305		7.336	0.534103		3.667	0.346295
3.675	0.349507		7.348	0.24804		3.677	0.229182		7.345	0.771535		7.344	0.544521		3.671	0.354621
3.679	0.358227		7.356	0.248656		3.682	0.232216		7.353	0.774904		7.352	0.549798		3.675	0.363589
3.683	0.368651		7.364	0.249317		3.686	0.233395		7.361	0.773156		7.361	0.552678		3.679	0.368333
3.687	0.373368		7.373	0.248142		3.69	0.232363		7.37	0.765704		7.369	0.553091		3.683	0.3669
3.691	0.376663		7.381	0.24704		3.694	0.227932		7.378	0.760269		7.377	0.549324		3.687	0.363178
3.695	0.38144		7.389	0.250057		3.698	0.220929		7.386	0.75966		7.386	0.546564		3.692	0.360223
3.699	0.381655		7.398	0.254959		3.702	0.207441		7.395	0.761059		7.394	0.548837		3.696	0.356841
3.704	0.379201		7.406	0.263765		3.707	0.193065		7.403	0.762111		7.402	0.550304		3.7	0.35382
3.708	0.377755		7.414	0.26859		3.711	0.186372		7.411	0.756512		7.411	0.549475		3.704	0.354169
3.712	0.37854		7.423	0.259453		3.715	0.184004		7.419	0.744533		7.419	0.547908		3.708	0.353436
3.716	0.383403		7.431	0.25192		3.719	0.180837		7.428	0.73666		7.427	0.54601		3.712	0.350005
3.72	0.386844		7.439	0.253748		3.723	0.175338		7.436	0.734117		7.436	0.544315		3.717	0.348361
3.724	0.383194		7.448	0.257178		3.727	0.171097		7.444	0.740301		7.444	0.543883		3.721	0.349675
3.729	0.378376		7.456	0.259584		3.732	0.168181		7.453	0.753275		7.452	0.543587		3.725	0.351801
3.733	0.378443		7.464	0.257245		3.736	0.168912		7.461	0.760031		7.461	0.546137		3.729	0.355636
3.737	0.379653		7.473	0.250987		3.74	0.174162		7.469	0.760276		7.469	0.549649		3.733	0.35878
3.741	0.384557		7.481	0.249552		3.744	0.189207		7.478	0.757899		7.477	0.550258		3.737	0.35766
3.745	0.392089		7.489	0.252279		3.748	0.199932		7.486	0.754064		7.486	0.552097		3.742	0.354455
3.749	0.400797		7.498	0.257489		3.752	0.200974		7.494	0.754359		7.494	0.555792		3.746	0.349614
3.754	0.406273		7.506	0.26673		3.757	0.206094		7.503	0.760366		7.502	0.559225		3.75	0.344986
3.758	0.398475		7.514	0.272299		3.761	0.213321		7.511	0.766152		7.511	0.562167		3.754	0.343714
3.762	0.387424		7.523	0.271878		3.765	0.220258		7.519	0.767846		7.519	0.564176		3.758	0.346944
3.766	0.384147		7.531	0.268749		3.769	0.226474		7.528	0.762476		7.527	0.56469		3.762	0.350061
3.77	0.386908		7.539	0.266127		3.773	0.228339		7.536	0.753334		7.536	0.561372		3.767	0.344951
3.774	0.388745		7.547	0.267318		3.777	0.227718		7.544	0.747051		7.544	0.55767		3.771	0.335911
3.779	0.383561		7.556	0.271609		3.782	0.227973		7.553	0.746397		7.552	0.550902		3.775	0.332414
3.783	0.374914		7.564	0.275254		3.786	0.22331		7.561	0.749681		7.561	0.541578		3.779	0.333579
3.787	0.366065		7.572	0.27552		3.79	0.21278		7.569	0.755525		7.569	0.532692		3.783	0.335223
3.791	0.357417		7.581	0.274365		3.794	0.207993		7.578	0.763287		7.577	0.523569		3.787	0.336475
3.795	0.356652		7.589	0.270449		3.798	0.209476		7.586	0.769766		7.586	0.516819		3.792	0.339067
3.799	0.36255		7.597	0.263652		3.802	0.20443		7.594	0.772698		7.594	0.511739		3.796	0.343879
3.804	0.367426		7.606	0.261303		3.807	0.190218		7.603	0.779144		7.602	0.511438		3.8	0.345576
3.808	0.3705		7.614	0.263687		3.811	0.176889		7.611	0.789896		7.61	0.509821		3.804	0.344028
3.812	0.370401		7.622	0.264269		3.815	0.168607		7.619	0.799772		7.619	0.507691		3.808	0.349088
3.816	0.367958		7.631	0.263807		3.819	0.166301		7.628	0.809075		7.627	0.509081		3.812	0.360284
3.82	0.373325		7.639	0.264786		3.823	0.168981		7.636	0.814042		7.635	0.514239		3.817	0.369632
3.824	0.382978		7.647	0.262396		3.827	0.170139		7.644	0.813533		7.644	0.520364		3.821	0.375725
3.829	0.390047		7.656	0.256369		3.832	0.177505		7.653	0.807113		7.652	0.526134		3.825	0.379258
3.833	0.396452		7.664	0.250371		3.836	0.181922		7.661	0.798868		7.66	0.530204		3.829	0.38248
3.837	0.399531		7.672	0.246585		3.84	0.171318		7.669	0.792577		7.669	0.531165		3.833	0.386653
3.841	0.402773		7.681	0.243385		3.844	0.163934		7.678	0.788604		7.677	0.531411		3.837	0.386081
3.845	0.409456		7.689	0.233343		3.848	0.167574		7.686	0.784753		7.685	0.528407		3.841	0.380017
3.849	0.414613		7.697	0.224073		3.852	0.170707		7.694	0.778347		7.694	0.529748		3.846	0.376524
3.854	0.415998		7.706	0.223457		3.857	0.172738		7.703	0.771565		7.702	0.537854		3.85	0.37683
3.858	0.413553		7.714	0.222659		3.861	0.170247		7.711	0.763989		7.71	0.547685		3.854	0.375309
3.862	0.407685		7.722	0.216552		3.865	0.159124		7.719	0.755889		7.719	0.555137		3.858	0.370885
3.866	0.40797		7.731	0.210379		3.869	0.151358		7.728	0.755118		7.727	0.558687		3.862	0.366825
3.87	0.415589		7.739	0.209083		3.873	0.147866		7.736	0.763225		7.735	0.560517		3.866	0.363556
3.874	0.421657		7.747	0.210676		3.877	0.14551		7.744	0.766612		7.744	0.561721		3.871	0.357769
3.879	0.424692		7.756	0.21351		3.882	0.147628		7.753	0.762646		7.752	0.563602		3.875	0.351122
3.883	0.421773		7.764	0.218156		3.886	0.154379		7.761	0.762759		7.76	0.564387		3.879	0.351554
3.887	0.414196		7.772	0.226386		3.89	0.160368		7.769	0.764937		7.769	0.565768		3.883	0.354925
3.891	0.405202		7.781	0.233455		3.894	0.167896		7.777	0.769865		7.777	0.568101		3.887	0.350256
3.895	0.397181		7.789	0.23554		3.898	0.175466		7.786	0.777811		7.785	0.569748		3.891	0.343012
3.899	0.391966		7.797	0.238821		3.902	0.182787		7.794	0.783044		7.794	0.569206		3.896	0.340759
3.904	0.39029		7.806	0.244127		3.906	0.188787		7.802	0.785972		7.802	0.56934		3.9	0.34334
3.908	0.388833		7.814	0.248306		3.911	0.191221		7.811	0.780827		7.81	0.573617		3.904	0.348711
3.912	0.384523		7.822	0.252584		3.915	0.19677		7.819	0.771455		7.819	0.578214		3.908	0.352033
3.916	0.379704		7.83	0.258414		3.919	0.208139		7.827	0.77354		7.827	0.583558		3.912	0.35376
3.92	0.375671		7.839	0.265946		3.923	0.216212		7.836	0.78138		7.835	0.585271		3.916	0.357957
3.924	0.375307		7.847	0.276167		3.927	0.21633		7.844	0.778657		7.844	0.585342		3.921	0.361958
3.929	0.379073		7.855	0.286073		3.931	0.221183		7.852	0.771718		7.852	0.588557		3.925	0.365632
3.933	0.387834		7.864	0.291333		3.936	0.22845		7.861	0.76718		7.86	0.590748		3.929	0.373157
3.937	0.39632		7.872	0.292359		3.94	0.233861		7.869	0.761958		7.869	0.590329		3.933	0.382112
3.941	0.40196		7.88	0.290032		3.944	0.238508		7.877	0.758936		7.877	0.587967		3.937	0.388212
3.945	0.408752		7.889	0.284066		3.948	0.240492		7.886	0.757085		7.885	0.582128		3.941	0.387551
3.949	0.413277		7.897	0.274594		3.952	0.244128		7.894	0.756077		7.894	0.57589		3.946	0.381756
3.954	0.409416		7.905	0.264377		3.956	0.249083		7.902	0.759788		7.902	0.575271		3.95	0.379261
3.958	0.403245		7.914	0.25278		3.961	0.249826		7.911	0.763002		7.91	0.574434		3.954	0.380462
3.962	0.401331		7.922	0.241453		3.965	0.245507		7.919	0.762515		7.919	0.573781		3.958	0.37797
3.966	0.401718		7.93	0.231828		3.969	0.242149		7.927	0.763073		7.927	0.576276		3.962	0.371582
3.97	0.40234		7.939	0.226311		3.973	0.237923		7.936	0.758559		7.935	0.576745		3.966	0.366173
3.974	0.401965		7.947	0.228415		3.977	0.229968		7.944	0.747618		7.943	0.57573		3.971	0.362129
3.979	0.403473		7.955	0.229466		3.981	0.221325		7.952	0.751394		7.952	0.57707		3.975	0.356949
3.983	0.405702		7.964	0.228701		3.986	0.212916		7.961	0.7676		7.96	0.579711		3.979	0.351578
3.987	0.401074		7.972	0.22992		3.99	0.203501		7.969	0.783238		7.968	0.584913		3.983	0.349869
3.991	0.395127		7.98	0.234572		3.994	0.196485		7.977	0.797111		7.977	0.584756		3.987	0.348099
3.995	0.402567		7.989	0.238864		3.998	0.188557		7.986	0.798479		7.985	0.574756		3.991	0.34211
3.999	0.416185		7.997	0.243952		4.002	0.180306		7.994	0.791236		7.993	0.570319		3.996	0.337884
4.004	0.424954		8.005	0.252428		4.006	0.179383		8.002	0.790687		8.002	0.573912		4	0.338682
4.008	0.431571		8.014	0.260005		4.011	0.181206		8.011	0.793592		8.01	0.576		4.004	0.342645
4.012	0.437196		8.022	0.263334		4.015	0.180986		8.019	0.79442		8.018	0.57562		4.008	0.34857
4.016	0.439168		8.03	0.257133		4.019	0.181727		8.027	0.7964		8.027	0.577721		4.012	0.353077
4.02	0.437629		8.039	0.24402		4.023	0.18557		8.036	0.789849		8.035	0.58012		4.016	0.355509
4.024	0.439177		8.047	0.23433		4.027	0.188043		8.044	0.77733		8.043	0.579528		4.021	0.355492
4.029	0.446469		8.055	0.231165		4.031	0.194221		8.052	0.769459		8.052	0.579114		4.025	0.353152
4.033	0.450827		8.064	0.228072		4.036	0.198578		8.061	0.767865		8.06	0.587204		4.029	0.353012
4.037	0.447976		8.072	0.222289		4.04	0.198772		8.069	0.776852		8.068	0.599707		4.033	0.356626
4.041	0.44394		8.08	0.220731		4.044	0.196553		8.077	0.787752		8.077	0.605471		4.037	0.361302
4.045	0.4416		8.089	0.223085		4.048	0.194918		8.086	0.790455		8.085	0.606779		4.041	0.365128
4.049	0.440371		8.097	0.216047		4.052	0.194554		8.094	0.789839		8.093	0.608185		4.046	0.368498
4.054	0.438657		8.105	0.200692		4.056	0.193591		8.102	0.793882		8.102	0.606323		4.05	0.370123
4.058	0.434193		8.113	0.198069		4.061	0.196749		8.111	0.807058		8.11	0.594873		4.054	0.369147
4.062	0.430491		8.122	0.214876		4.065	0.197136		8.119	0.823088		8.118	0.585281		4.058	0.366826
4.066	0.431298		8.13	0.22681		4.069	0.195115		8.127	0.835498		8.127	0.581926		4.062	0.364722
4.07	0.432686		8.138	0.226506		4.073	0.193587		8.135	0.844603		8.135	0.57785		4.066	0.365826
4.074	0.431094		8.147	0.227427		4.077	0.190906		8.144	0.848429		8.143	0.569325		4.071	0.371004
4.079	0.429094		8.155	0.233049		4.081	0.188376		8.152	0.846345		8.152	0.563227		4.075	0.37535
4.083	0.429563		8.163	0.236262		4.086	0.188426		8.16	0.840843		8.16	0.561538		4.079	0.373651
4.087	0.431424		8.172	0.233144		4.09	0.188493		8.169	0.835409		8.168	0.561034		4.083	0.369382
4.091	0.432773		8.18	0.23755		4.094	0.185837		8.177	0.835072		8.177	0.56192		4.087	0.364936
4.095	0.434263		8.188	0.251112		4.098	0.184851		8.185	0.838951		8.185	0.567308		4.091	0.360883
4.099	0.441509		8.197	0.254191		4.102	0.179988		8.194	0.836616		8.193	0.580514		4.096	0.360665
4.103	0.450331		8.205	0.246874		4.106	0.171778		8.202	0.82673		8.202	0.59222		4.1	0.36322
4.108	0.451209		8.213	0.246881		4.111	0.167533		8.21	0.815427		8.21	0.599967		4.104	0.366995
4.112	0.450446		8.222	0.253123		4.115	0.169762		8.219	0.80502		8.218	0.604099		4.108	0.371327
4.116	0.455938		8.23	0.256283		4.119	0.17442		8.227	0.797384		8.227	0.608324		4.112	0.373395
4.12	0.459532		8.238	0.261586		4.123	0.178444		8.235	0.789661		8.235	0.610506		4.116	0.375147
4.124	0.456342		8.247	0.271892		4.127	0.181943		8.244	0.781129		8.243	0.610984		4.121	0.379168
4.128	0.452207		8.255	0.277382		4.131	0.180409		8.252	0.775813		8.252	0.61253		4.125	0.382252
4.133	0.448637		8.263	0.277307		4.136	0.177699		8.26	0.771423		8.26	0.612655		4.129	0.38273
4.137	0.446884		8.272	0.276756		4.14	0.170353		8.269	0.771103		8.268	0.609638		4.133	0.381178
4.141	0.446091		8.28	0.27844		4.144	0.161705		8.277	0.777409		8.276	0.605137		4.137	0.38056
4.145	0.449239		8.288	0.281272		4.148	0.15882		8.285	0.780781		8.285	0.598039		4.141	0.38518
4.149	0.455261		8.297	0.282735		4.152	0.156981		8.294	0.779332		8.293	0.593817		4.146	0.391405
4.153	0.453423		8.305	0.284102		4.156	0.148938		8.302	0.780717		8.301	0.598041		4.15	0.392489
4.158	0.44628		8.313	0.288153		4.161	0.140903		8.31	0.785393		8.31	0.601221		4.154	0.389191
4.162	0.447216		8.322	0.291298		4.165	0.137112		8.319	0.794574		8.318	0.602601		4.158	0.38502
4.166	0.454502		8.33	0.288747		4.169	0.137699		8.327	0.810806		8.326	0.605061		4.162	0.382779
4.17	0.460034		8.338	0.287278		4.173	0.148233		8.335	0.829897		8.335	0.606388		4.166	0.384207
4.174	0.464285		8.347	0.289409		4.177	0.152456		8.344	0.846232		8.343	0.607426		4.171	0.384471
4.178	0.467465		8.355	0.291364		4.181	0.15134		8.352	0.849326		8.351	0.609788		4.175	0.381852
4.183	0.467929		8.363	0.293905		4.186	0.157369		8.36	0.838899		8.36	0.611278		4.179	0.378248
4.187	0.461598		8.371	0.297428		4.19	0.16899		8.369	0.827589		8.368	0.613989		4.183	0.371298
4.191	0.453101		8.38	0.299463		4.194	0.17685		8.377	0.821974		8.376	0.615244		4.187	0.365194
4.195	0.452466		8.388	0.297555		4.198	0.182382		8.385	0.819248		8.385	0.612846		4.191	0.364074
4.199	0.455019		8.396	0.294002		4.202	0.188211		8.394	0.818167		8.393	0.614358		4.196	0.3658
4.203	0.45241		8.405	0.287742		4.206	0.191098		8.402	0.821175		8.401	0.617385		4.2	0.369217
4.208	0.444979		8.413	0.280104		4.211	0.187749		8.41	0.823018		8.41	0.615775		4.204	0.370042
4.212	0.435833		8.421	0.275475		4.215	0.178413		8.419	0.816067		8.418	0.613541		4.208	0.366721
4.216	0.4321		8.43	0.268502		4.219	0.174459		8.427	0.809294		8.426	0.614201		4.212	0.368798
4.22	0.433017		8.438	0.254331		4.223	0.177591		8.435	0.816705		8.435	0.614464		4.216	0.37807
4.224	0.436067		8.446	0.243847		4.227	0.17842		8.444	0.832899		8.443	0.613672		4.221	0.38494
4.228	0.44247		8.455	0.240292		4.231	0.174918		8.452	0.851799		8.451	0.614444		4.225	0.388508
4.233	0.445828		8.463	0.234429		4.236	0.180474		8.46	0.871995		8.46	0.616069		4.229	0.390862
4.237	0.444687		8.471	0.228695		4.24	0.188381		8.468	0.888369		8.468	0.616684		4.233	0.391292
4.241	0.440946		8.48	0.230415		4.244	0.192303		8.477	0.900024		8.476	0.61411		4.237	0.38964
4.245	0.436747		8.488	0.239065		4.248	0.193687		8.485	0.905824		8.485	0.612008		4.241	0.385732
4.249	0.438912		8.496	0.243089		4.252	0.193068		8.493	0.907601		8.493	0.613505		4.246	0.380885
4.253	0.446455		8.505	0.241879		4.256	0.195232		8.502	0.912906		8.501	0.616464		4.25	0.377022
4.258	0.450494		8.513	0.248673		4.261	0.202855		8.51	0.915522		8.51	0.618916		4.254	0.372185
4.262	0.44813		8.521	0.268195		4.265	0.208285		8.518	0.908609		8.518	0.624025		4.258	0.367489
4.266	0.439537		8.53	0.282847		4.269	0.206551		8.527	0.89476		8.526	0.632199		4.262	0.367856
4.27	0.427522		8.538	0.285351		4.273	0.203483		8.535	0.878293		8.535	0.63289		4.266	0.369984
4.274	0.41676		8.546	0.282127		4.277	0.194564		8.543	0.860772		8.543	0.629797		4.271	0.36987
4.278	0.411177		8.555	0.279188		4.281	0.184956		8.552	0.843568		8.551	0.630306		4.275	0.368702
4.283	0.414834		8.563	0.274205		4.285	0.177108		8.56	0.830685		8.56	0.632039		4.279	0.368377
4.287	0.421237		8.571	0.266677		4.29	0.174353		8.568	0.821454		8.568	0.631965		4.283	0.369419
4.291	0.421528		8.58	0.269744		4.294	0.178385		8.577	0.818103		8.576	0.631394		4.287	0.372203
4.295	0.419764		8.588	0.278334		4.298	0.18351		8.585	0.819772		8.585	0.630411		4.291	0.374547
4.299	0.418146		8.596	0.284459		4.302	0.185153		8.593	0.8239		8.593	0.627561		4.296	0.374088
4.303	0.418227		8.605	0.285239		4.306	0.183681		8.602	0.82936		8.601	0.621971		4.3	0.370401
4.308	0.424347		8.613	0.284631		4.31	0.183747		8.61	0.837396		8.61	0.615974		4.304	0.364201
4.312	0.430313		8.621	0.286686		4.315	0.186548		8.618	0.848795		8.618	0.616532		4.308	0.359796
4.316	0.435566		8.63	0.295942		4.319	0.189016		8.627	0.861766		8.626	0.620036		4.312	0.358195
4.32	0.440121		8.638	0.310344		4.323	0.187067		8.635	0.870556		8.634	0.622661		4.316	0.358292
4.324	0.439283		8.646	0.321921		4.327	0.187087		8.643	0.870233		8.643	0.62523		4.32	0.359817
4.328	0.436586		8.654	0.3248		4.331	0.188173		8.652	0.870212		8.651	0.629666		4.325	0.362223
4.333	0.435999		8.663	0.315605		4.335	0.185463		8.66	0.874256		8.659	0.631551		4.329	0.363875
4.337	0.436205		8.671	0.310752		4.34	0.175722		8.668	0.87546		8.668	0.629574		4.333	0.361917
4.341	0.435137		8.679	0.308848		4.344	0.165613		8.677	0.873642		8.676	0.629765		4.337	0.358138
4.345	0.431748		8.688	0.301916		4.348	0.161373		8.685	0.877004		8.684	0.632397		4.341	0.355667
4.349	0.42767		8.696	0.294195		4.352	0.162391		8.693	0.88621		8.693	0.63188		4.345	0.354087
4.353	0.429607		8.704	0.288884		4.356	0.165529		8.702	0.889779		8.701	0.629805		4.35	0.351405
4.358	0.437849		8.713	0.285841		4.36	0.168426		8.71	0.886674		8.709	0.630235		4.354	0.348841
4.362	0.448526		8.721	0.281503		4.365	0.176407		8.718	0.882459		8.718	0.629664		4.358	0.348102
4.366	0.454716		8.729	0.278772		4.369	0.184892		8.727	0.880301		8.726	0.628019		4.362	0.346589
4.37	0.452921		8.738	0.28813		4.373	0.189774		8.735	0.878109		8.734	0.625856		4.366	0.342581
4.374	0.450774		8.746	0.300979		4.377	0.192976		8.743	0.870915		8.743	0.626356		4.37	0.341254
4.378	0.450758		8.754	0.296051		4.381	0.199107		8.752	0.860884		8.751	0.629825		4.375	0.347054
4.383	0.452626		8.763	0.284916		4.385	0.206803		8.76	0.852724		8.759	0.635243		4.379	0.355086
4.387	0.456867		8.771	0.283997		4.39	0.213936		8.768	0.843213		8.768	0.637895		4.383	0.361451
4.391	0.461663		8.779	0.288719		4.394	0.216409		8.777	0.834333		8.776	0.639146		4.387	0.367349
4.395	0.464624		8.788	0.296289		4.398	0.213686		8.785	0.838		8.784	0.641859		4.391	0.373109
4.399	0.46317		8.796	0.301783		4.402	0.205842		8.793	0.844259		8.793	0.640794		4.395	0.378972
4.403	0.45698		8.804	0.305166		4.406	0.199155		8.802	0.844333		8.801	0.639709		4.4	0.383342
4.408	0.455703		8.813	0.307962		4.41	0.193972		8.81	0.846745		8.809	0.640711		4.404	0.383148
4.412	0.464041		8.821	0.305494		4.415	0.18815		8.818	0.850445		8.818	0.639131		4.408	0.382472
4.416	0.473016		8.829	0.302429		4.419	0.185824		8.826	0.857727		8.826	0.635135		4.412	0.386251
4.42	0.478373		8.838	0.306531		4.423	0.186613		8.835	0.873371		8.834	0.633891		4.416	0.388431
4.424	0.481061		8.846	0.309156		4.427	0.189713		8.843	0.8871		8.843	0.630769		4.42	0.381965
4.428	0.480283		8.854	0.305308		4.431	0.191436		8.851	0.893682		8.851	0.63176		4.425	0.373046
4.433	0.473719		8.863	0.301891		4.435	0.191674		8.86	0.894057		8.859	0.637805		4.429	0.369179
4.437	0.464946		8.871	0.296353		4.44	0.19046		8.868	0.887543		8.868	0.636854		4.433	0.367107
4.441	0.458804		8.879	0.293256		4.444	0.192791		8.876	0.888652		8.876	0.63456		4.437	0.362036
4.445	0.45585		8.888	0.294231		4.448	0.196528		8.885	0.903716		8.884	0.629385		4.441	0.356422
4.449	0.453823		8.896	0.296278		4.452	0.199036		8.893	0.916513		8.893	0.622976		4.445	0.357586
4.453	0.452009		8.904	0.296127		4.456	0.203295		8.901	0.91943		8.901	0.626613		4.45	0.364037
4.458	0.450645		8.913	0.292518		4.46	0.208637		8.91	0.907698		8.909	0.632762		4.454	0.366795
4.462	0.44642		8.921	0.290015		4.465	0.213755		8.918	0.887201		8.918	0.635934		4.458	0.368112
4.466	0.438717		8.929	0.289522		4.469	0.214733		8.926	0.878564		8.926	0.635029		4.462	0.377317
4.47	0.434336		8.937	0.29243		4.473	0.210309		8.935	0.881271		8.934	0.624475		4.466	0.389563
4.474	0.437345		8.946	0.299246		4.477	0.206029		8.943	0.888174		8.943	0.615977		4.47	0.396793
4.478	0.444538		8.954	0.304618		4.481	0.201779		8.951	0.895315		8.951	0.619782		4.475	0.39753
4.483	0.451863		8.962	0.307508		4.485	0.200392		8.96	0.894108		8.959	0.624571		4.479	0.39442
4.487	0.453058		8.971	0.307673		4.49	0.202056		8.968	0.88855		8.967	0.630359		4.483	0.389496
4.491	0.449546		8.979	0.301917		4.494	0.202013		8.976	0.887664		8.976	0.63849		4.487	0.381642
4.495	0.451691		8.987	0.29542		4.498	0.200867		8.985	0.889416		8.984	0.642132		4.491	0.374933
4.499	0.457676		8.996	0.293518		4.502	0.199198		8.993	0.896253		8.992	0.644344		4.495	0.36984
4.503	0.463563		9.004	0.295756		4.506	0.198958		9.001	0.906723		9.001	0.64511		4.5	0.365388
4.507	0.471204		9.012	0.300636		4.51	0.198613		9.01	0.909303		9.009	0.649172		4.504	0.36249
4.512	0.478003		9.021	0.307338		4.515	0.204706		9.018	0.906099		9.017	0.660615		4.508	0.359919
4.516	0.482762		9.029	0.311476		4.519	0.211196		9.026	0.901164		9.026	0.662421		4.512	0.356505
4.52	0.48536		9.037	0.313847		4.523	0.215872		9.035	0.899653		9.034	0.656752		4.516	0.354883
4.524	0.486899		9.046	0.316796		4.527	0.218009		9.043	0.906179		9.042	0.659505		4.52	0.359053
4.528	0.492891		9.054	0.320169		4.531	0.210076		9.051	0.910617		9.051	0.664156		4.525	0.370276
4.532	0.501492		9.062	0.324947		4.535	0.205557		9.06	0.909145		9.059	0.661896		4.529	0.383513
4.537	0.503434		9.071	0.324467		4.54	0.207208		9.068	0.91115		9.067	0.656544		4.533	0.38754
4.541	0.500005		9.079	0.322481		4.544	0.206178		9.076	0.91968		9.076	0.658842		4.537	0.385675
4.545	0.497383		9.087	0.317741		4.548	0.199596		9.085	0.928855		9.084	0.661688		4.541	0.386275
4.549	0.49844		9.096	0.311045		4.552	0.195874		9.093	0.935832		9.092	0.656277		4.545	0.386676
4.553	0.502372		9.104	0.305444		4.556	0.194254		9.101	0.935835		9.101	0.651795		4.55	0.384553
4.557	0.50418		9.112	0.296351		4.56	0.189641		9.11	0.929318		9.109	0.660578		4.554	0.382755
4.562	0.502931		9.121	0.28418		4.565	0.186817		9.118	0.91939		9.117	0.671633		4.558	0.384787
4.566	0.501817		9.129	0.27285		4.569	0.189015		9.126	0.905796		9.126	0.674545		4.562	0.388188
4.57	0.501295		9.137	0.265582		4.573	0.197119		9.135	0.896312		9.134	0.673302		4.566	0.388186
4.574	0.501572		9.146	0.262754		4.577	0.200681		9.143	0.89162		9.142	0.671334		4.57	0.385952
4.578	0.502306		9.154	0.27321		4.581	0.196637		9.151	0.884927		9.151	0.670355		4.575	0.386703
4.582	0.501683		9.162	0.283116		4.585	0.187929		9.16	0.878049		9.159	0.664071		4.579	0.386369
4.587	0.501289		9.171	0.286146		4.59	0.182162		9.168	0.87656		9.167	0.661298		4.583	0.379795
4.591	0.504236		9.179	0.293404		4.594	0.178491		9.176	0.874564		9.176	0.667937		4.587	0.377141
4.595	0.507245		9.187	0.30315		4.598	0.172156		9.184	0.86666		9.184	0.672762		4.591	0.382139
4.599	0.508337		9.196	0.303461		4.602	0.167907		9.193	0.861487		9.192	0.671207		4.595	0.386775
4.603	0.509774		9.204	0.296011		4.606	0.16655		9.201	0.864171		9.201	0.666738		4.6	0.389384
4.607	0.509742		9.212	0.288555		4.61	0.164601		9.209	0.86959		9.209	0.661482		4.604	0.39038
4.612	0.509164		9.22	0.279932		4.615	0.163049		9.218	0.873012		9.217	0.663323		4.608	0.388693
4.616	0.511393		9.229	0.278672		4.619	0.164489		9.226	0.874509		9.226	0.670604		4.612	0.385991
4.62	0.514108		9.237	0.276068		4.623	0.169028		9.234	0.875241		9.234	0.673221		4.616	0.385013
4.624	0.517569		9.245	0.278187		4.627	0.182647		9.243	0.878682		9.242	0.674913		4.62	0.389578
4.628	0.51929		9.254	0.287024		4.631	0.190198		9.251	0.883252		9.251	0.674538		4.625	0.398197
4.632	0.511178		9.262	0.28149		4.635	0.189095		9.259	0.890688		9.259	0.672338		4.629	0.400833
4.637	0.499479		9.27	0.266256		4.639	0.193378		9.268	0.910057		9.267	0.672203		4.633	0.397547
4.641	0.493771		9.279	0.26006		4.644	0.20143		9.276	0.933042		9.276	0.673412		4.637	0.395739
4.645	0.491277		9.287	0.266924		4.648	0.203319		9.284	0.948992		9.284	0.679394		4.641	0.393214
4.649	0.489697		9.295	0.278587		4.652	0.202027		9.293	0.960066		9.292	0.685552		4.645	0.386823
4.653	0.486732		9.304	0.287504		4.656	0.204184		9.301	0.968764		9.3	0.68681		4.65	0.381141
4.657	0.479004		9.312	0.28468		4.66	0.204246		9.309	0.969558		9.309	0.685113		4.654	0.380458
4.662	0.474396		9.32	0.278863		4.664	0.190675		9.318	0.964456		9.317	0.685229		4.658	0.379446
4.666	0.475014		9.329	0.277266		4.669	0.174496		9.326	0.959522		9.325	0.687508		4.662	0.373533
4.67	0.477459		9.337	0.274686		4.673	0.168058		9.334	0.953439		9.334	0.690458		4.666	0.368236
4.674	0.482297		9.345	0.278259		4.677	0.166316		9.343	0.949581		9.342	0.694698		4.67	0.366946
4.678	0.48274		9.354	0.284139		4.681	0.164615		9.351	0.946568		9.35	0.698219		4.675	0.365211
4.682	0.478453		9.362	0.289971		4.685	0.159801		9.359	0.940632		9.359	0.699479		4.679	0.361627
4.687	0.475206		9.37	0.295121		4.689	0.156725		9.368	0.934098		9.367	0.698521		4.683	0.36377
4.691	0.474528		9.379	0.296115		4.694	0.153743		9.376	0.931842		9.375	0.692823		4.687	0.37333
4.695	0.477913		9.387	0.300101		4.698	0.14421		9.384	0.930477		9.384	0.686503		4.691	0.37829
4.699	0.483229		9.395	0.307659		4.702	0.138307		9.393	0.932254		9.392	0.684939		4.695	0.376508
4.703	0.483022		9.404	0.311181		4.706	0.14776		9.401	0.939883		9.4	0.685763		4.7	0.376687
4.707	0.47687		9.412	0.307449		4.71	0.153706		9.409	0.944018		9.409	0.687836		4.704	0.379107
4.712	0.46907		9.42	0.30083		4.714	0.153065		9.418	0.944941		9.417	0.68846		4.708	0.377528
4.716	0.46327		9.429	0.297366		4.719	0.154276		9.426	0.944337		9.425	0.686637		4.712	0.373526
4.72	0.463527		9.437	0.302968		4.723	0.152327		9.434	0.940866		9.434	0.683802		4.716	0.374062
4.724	0.469513		9.445	0.311292		4.727	0.153209		9.443	0.937169		9.442	0.682218		4.72	0.376342
4.728	0.47683		9.454	0.322731		4.731	0.158303		9.451	0.933513		9.45	0.681916		4.725	0.37151
4.732	0.480098		9.462	0.332616		4.735	0.162474		9.459	0.927416		9.459	0.690153		4.729	0.364326
4.737	0.478087		9.47	0.332697		4.739	0.168132		9.468	0.92017		9.467	0.699915		4.733	0.36651
4.741	0.474435		9.478	0.330006		4.744	0.170174		9.476	0.915543		9.475	0.70757		4.737	0.370912
4.745	0.470698		9.487	0.324547		4.748	0.167206		9.484	0.914043		9.484	0.713522		4.741	0.368818
4.749	0.464379		9.495	0.321558		4.752	0.160266		9.493	0.912343		9.492	0.714067		4.745	0.366787
4.753	0.458711		9.503	0.327089		4.756	0.157647		9.501	0.904983		9.5	0.712705		4.75	0.369232
4.757	0.455685		9.512	0.331259		4.76	0.159941		9.509	0.893085		9.509	0.710198		4.754	0.370805
4.762	0.453624		9.52	0.323155		4.764	0.15901		9.518	0.885175		9.517	0.708782		4.758	0.366948
4.766	0.451023		9.528	0.317427		4.769	0.151744		9.526	0.880668		9.525	0.707986		4.762	0.363447
4.77	0.449099		9.537	0.316824		4.773	0.144946		9.534	0.874549		9.534	0.701373		4.766	0.364507
4.774	0.452825		9.545	0.316897		4.777	0.14275		9.542	0.870463		9.542	0.689727		4.77	0.367271
4.778	0.458007		9.553	0.324027		4.781	0.140924		9.551	0.875376		9.55	0.683434		4.775	0.367964
4.782	0.459649		9.562	0.328524		4.785	0.139252		9.559	0.887207		9.559	0.678622		4.779	0.368684
4.787	0.461583		9.57	0.333718		4.789	0.141523		9.567	0.899251		9.567	0.680466		4.783	0.374388
4.791	0.469915		9.578	0.338343		4.794	0.1552		9.576	0.908826		9.575	0.685049		4.787	0.382635
4.795	0.481509		9.587	0.338951		4.798	0.162547		9.584	0.918264		9.584	0.690004		4.791	0.388653
4.799	0.490646		9.595	0.334541		4.802	0.157749		9.592	0.92985		9.592	0.69649		4.795	0.38989
4.803	0.499147		9.603	0.330567		4.806	0.15307		9.601	0.940164		9.6	0.701397		4.799	0.389344
4.807	0.506774		9.612	0.323791		4.81	0.152862		9.609	0.946421		9.609	0.705286		4.804	0.388407
4.812	0.511907		9.62	0.309493		4.814	0.155321		9.617	0.94992		9.617	0.713141		4.808	0.387356
4.816	0.513771		9.628	0.297947		4.819	0.156643		9.626	0.956986		9.625	0.722607		4.812	0.38559
4.82	0.51244		9.637	0.288531		4.823	0.160853		9.634	0.965297		9.634	0.725992		4.816	0.382731
4.824	0.511963		9.645	0.289582		4.827	0.165996		9.642	0.964913		9.642	0.724858		4.82	0.383106
4.828	0.511735		9.653	0.293914		4.831	0.171482		9.651	0.958087		9.65	0.714323		4.824	0.383671
4.832	0.509973		9.662	0.297972		4.835	0.173632		9.659	0.958018		9.658	0.706183		4.829	0.380246
4.837	0.507859		9.67	0.301413		4.839	0.177944		9.667	0.967082		9.667	0.702996		4.833	0.377352
4.841	0.504435		9.678	0.307975		4.844	0.186246		9.676	0.975358		9.675	0.698788		4.837	0.381022
4.845	0.49463		9.687	0.317191		4.848	0.195634		9.684	0.979546		9.683	0.694242		4.841	0.386308
4.849	0.481319		9.695	0.324255		4.852	0.205273		9.692	0.981372		9.692	0.692903		4.845	0.388781
4.853	0.469354		9.703	0.334517		4.856	0.20866		9.701	0.985657		9.7	0.693588		4.849	0.389207
4.857	0.459336		9.712	0.346933		4.86	0.210731		9.709	0.990129		9.708	0.696541		4.854	0.387481
4.862	0.455798		9.72	0.354968		4.864	0.210847		9.717	0.991165		9.717	0.700612		4.858	0.386741
4.866	0.457761		9.728	0.353793		4.869	0.209704		9.726	0.996946		9.725	0.706526		4.862	0.387235
4.87	0.46218		9.737	0.352446		4.873	0.203547		9.734	1.0061		9.733	0.716403		4.866	0.389335
4.874	0.46718		9.745	0.350147		4.877	0.197508		9.742	1.00763		9.742	0.721451		4.87	0.393852
4.878	0.471232		9.753	0.34349		4.881	0.195772		9.751	1.00206		9.75	0.723764		4.874	0.398217
4.882	0.478997		9.761	0.338759		4.885	0.193626		9.759	0.995786		9.758	0.731108		4.879	0.398776
4.886	0.49465		9.77	0.344365		4.889	0.190465		9.767	0.990835		9.767	0.739226		4.883	0.394196
4.891	0.508695		9.778	0.352434		4.894	0.186312		9.776	0.989974		9.775	0.743874		4.887	0.388073
4.895	0.515454		9.786	0.35113		4.898	0.183551		9.784	0.992982		9.783	0.746751		4.891	0.382703
4.899	0.519998		9.795	0.342954		4.902	0.18422		9.792	0.994163		9.792	0.74644		4.895	0.379843
4.903	0.523234		9.803	0.332782		4.906	0.186897		9.801	0.989493		9.8	0.74426		4.899	0.37838
4.907	0.525074		9.811	0.324174		4.91	0.186182		9.809	0.980614		9.808	0.740962		4.904	0.375266
4.911	0.525421		9.82	0.313173		4.914	0.184588		9.817	0.975615		9.817	0.740338		4.908	0.370566
4.916	0.523657		9.828	0.304145		4.919	0.181816		9.826	0.977339		9.825	0.744042		4.912	0.364522
4.92	0.522313		9.836	0.307077		4.923	0.177371		9.834	0.973402		9.833	0.744699		4.916	0.357793
4.924	0.521837		9.845	0.31425		4.927	0.179998		9.842	0.961746		9.842	0.73983		4.92	0.354251
4.928	0.517981		9.853	0.318675		4.931	0.185731		9.851	0.957787		9.85	0.737257		4.924	0.358366
4.932	0.511912		9.861	0.315062		4.935	0.192776		9.859	0.961294		9.858	0.736205		4.929	0.370535
4.936	0.510435		9.87	0.304878		4.939	0.200731		9.867	0.959813		9.867	0.733037		4.933	0.38667
4.941	0.51404		9.878	0.297074		4.944	0.19898		9.875	0.951502		9.875	0.730332		4.937	0.396174
4.945	0.518957		9.886	0.295609		4.948	0.193035		9.884	0.944629		9.883	0.730854		4.941	0.397158
4.949	0.522909		9.895	0.303565		4.952	0.181959		9.892	0.944301		9.892	0.733739		4.945	0.396219
4.953	0.524568		9.903	0.32179		4.956	0.176037		9.9	0.947428		9.9	0.731826		4.949	0.39585
4.957	0.525632		9.911	0.33359		4.96	0.181096		9.909	0.948026		9.908	0.727369		4.954	0.397561
4.961	0.528018		9.92	0.335658		4.964	0.185965		9.917	0.952655		9.917	0.727015		4.958	0.400003
4.966	0.528855		9.928	0.337216		4.969	0.183926		9.925	0.966818		9.925	0.728254		4.962	0.400064
4.97	0.525797		9.936	0.330797		4.973	0.178528		9.934	0.977818		9.933	0.726431		4.966	0.398988
4.974	0.523908		9.945	0.319243		4.977	0.171031		9.942	0.98276		9.942	0.724492		4.97	0.395381
4.978	0.525411		9.953	0.318385		4.981	0.166751		9.95	0.989588		9.95	0.727973		4.974	0.390008
4.982	0.525075		9.961	0.326696		4.985	0.172459		9.959	0.99375		9.958	0.731734		4.979	0.391779
4.986	0.519803		9.97	0.333563		4.989	0.176877		9.967	0.99007		9.967	0.732173		4.983	0.398475
4.991	0.512294		9.978	0.327449		4.994	0.187833		9.975	0.986686		9.975	0.732257		4.987	0.40425
4.995	0.506848		9.986	0.312418		4.998	0.197727		9.984	0.982101		9.983	0.734712		4.991	0.410259
4.999	0.503924		9.995	0.2988		5.002	0.198432		9.992	0.977466		9.991	0.738352		4.995	0.416337
5.003	0.499261		10.003	0.291365		5.006	0.197257		10	0.979202		10	0.742137		4.999	0.418862
5.007	0.493853		10.011	0.288913		5.01	0.195374		10.009	0.979562		10.008	0.746062		5.004	0.417812
5.011	0.498059		10.02	0.28992		5.014	0.197632		10.017	0.9747		10.016	0.750719		5.008	0.419543
5.016	0.509086		10.028	0.3061		5.018	0.203423		10.025	0.968624		10.025	0.755884		5.012	0.424502
5.02	0.513888		10.036	0.321943		5.023	0.202947		10.034	0.96268		10.033	0.759377		5.016	0.426138
5.024	0.514381		10.044	0.326347		5.027	0.197171		10.042	0.961333		10.041	0.760289		5.02	0.422809
5.028	0.518714		10.053	0.329512		5.031	0.188003		10.05	0.967412		10.05	0.760907		5.024	0.415918
5.032	0.5252		10.061	0.336013		5.035	0.180883		10.059	0.969722		10.058	0.762696		5.029	0.407467
5.036	0.530048		10.069	0.342848		5.039	0.180975		10.067	0.965737		10.066	0.764912		5.033	0.400559
5.041	0.53586		10.078	0.352803		5.043	0.179818		10.075	0.959585		10.075	0.769691		5.037	0.393632
5.045	0.545242		10.086	0.353941		5.048	0.180923		10.084	0.949894		10.083	0.773278		5.041	0.388286
5.049	0.549947		10.094	0.346741		5.052	0.182364		10.092	0.940415		10.091	0.768606		5.045	0.387386
5.053	0.54266		10.103	0.342535		5.056	0.176832		10.1	0.936444		10.1	0.763801		5.049	0.385803
5.057	0.533891		10.111	0.334587		5.06	0.168646		10.109	0.94176		10.108	0.761899		5.054	0.381493
5.061	0.531422		10.119	0.319724		5.064	0.160608		10.117	0.947958		10.116	0.759513		5.058	0.379984
5.066	0.531249		10.128	0.306284		5.068	0.154468		10.125	0.948126		10.125	0.76082		5.062	0.381375
5.07	0.529884		10.136	0.303042		5.073	0.155333		10.134	0.949775		10.133	0.7628		5.066	0.383512
5.074	0.523727		10.144	0.301478		5.077	0.156719		10.142	0.958041		10.141	0.760042		5.07	0.387026
5.078	0.514985		10.153	0.303759		5.081	0.149429		10.15	0.968725		10.15	0.758008		5.074	0.388294
5.082	0.50462		10.161	0.307744		5.085	0.143462		10.159	0.979077		10.158	0.754539		5.079	0.38733
5.086	0.491973		10.169	0.320856		5.089	0.138417		10.167	0.991616		10.166	0.748652		5.083	0.387687
5.091	0.485687		10.178	0.3338		5.093	0.136792		10.175	1.0081		10.175	0.748615		5.087	0.389028
5.095	0.488294		10.186	0.335868		5.098	0.140731		10.184	1.01647		10.183	0.745605		5.091	0.388458
5.099	0.491884		10.194	0.34102		5.102	0.146394		10.192	1.0083		10.191	0.734941		5.095	0.385178
5.103	0.494764		10.203	0.361989		5.106	0.155207		10.2	1.00134		10.2	0.728781		5.099	0.378823
5.107	0.499101		10.211	0.378375		5.11	0.152325		10.209	1.0037		10.208	0.726004		5.104	0.373399
5.111	0.5009		10.219	0.379083		5.114	0.146186		10.217	1.00738		10.216	0.722272		5.108	0.374462
5.116	0.501951		10.228	0.380999		5.118	0.150203		10.225	1.00764		10.225	0.720314		5.112	0.377716
5.12	0.506749		10.236	0.381628		5.123	0.154644		10.233	1.00338		10.233	0.718331		5.116	0.37936
5.124	0.514651		10.244	0.381331		5.127	0.156019		10.242	0.996753		10.241	0.714768		5.12	0.382396
5.128	0.522597		10.253	0.377796		5.131	0.156327		10.25	0.992408		10.25	0.714081		5.124	0.38791
5.132	0.527265		10.261	0.376487		5.135	0.155581		10.258	0.988348		10.258	0.716348		5.129	0.394184
5.136	0.529185		10.269	0.380128		5.139	0.153177		10.267	0.987751		10.266	0.723592		5.133	0.400732
5.141	0.529182		10.278	0.38041		5.143	0.148041		10.275	0.990883		10.275	0.735117		5.137	0.407712
5.145	0.52604		10.286	0.373507		5.148	0.144104		10.283	0.98319		10.283	0.742753		5.141	0.415333
5.149	0.519366		10.294	0.369739		5.152	0.155586		10.292	0.971654		10.291	0.746608		5.145	0.420456
5.153	0.51589		10.302	0.372205		5.156	0.168806		10.3	0.970187		10.3	0.748574		5.149	0.420455
5.157	0.519125		10.311	0.376631		5.16	0.170231		10.308	0.97178		10.308	0.751565		5.154	0.419718
5.161	0.518705		10.319	0.379716		5.164	0.171764		10.317	0.975333		10.316	0.755851		5.158	0.420855
5.166	0.512343		10.327	0.371566		5.168	0.176437		10.325	0.978342		10.325	0.759608		5.162	0.421308
5.17	0.51316		10.336	0.361912		5.173	0.181851		10.333	0.971471		10.333	0.760544		5.166	0.418599
5.174	0.520378		10.344	0.363491		5.177	0.18647		10.342	0.965907		10.341	0.760696		5.17	0.409544
5.178	0.523821		10.352	0.364967		5.181	0.189143		10.35	0.971318		10.349	0.761824		5.174	0.396493
5.182	0.525145		10.361	0.350416		5.185	0.192355		10.358	0.980366		10.358	0.762483		5.179	0.389524
5.186	0.529489		10.369	0.33706		5.189	0.193721		10.367	0.996551		10.366	0.762713		5.183	0.388177
5.191	0.535601		10.377	0.332614		5.193	0.190471		10.375	1.01037		10.374	0.762204		5.187	0.388254
5.195	0.539539		10.386	0.329193		5.198	0.18476		10.383	1.00564		10.383	0.764015		5.191	0.387982
5.199	0.54278		10.394	0.323633		5.202	0.178962		10.392	0.990569		10.391	0.76688		5.195	0.384659
5.203	0.552121		10.402	0.317113		5.206	0.174176		10.4	0.971917		10.399	0.768097		5.199	0.381433
5.207	0.561391		10.411	0.32148		5.21	0.168769		10.408	0.965537		10.408	0.768922		5.204	0.381098
5.211	0.555855		10.419	0.327342		5.214	0.16548		10.417	0.976645		10.416	0.771097		5.208	0.383591
5.216	0.543785		10.427	0.321155		5.218	0.162289		10.425	0.986235		10.424	0.775655		5.212	0.392832
5.22	0.538661		10.436	0.311915		5.223	0.162114		10.433	0.985307		10.433	0.779756		5.216	0.405089
5.224	0.53661		10.444	0.31498		5.227	0.16399		10.442	0.975065		10.441	0.781334		5.22	0.409983
5.228	0.532104		10.452	0.326593		5.231	0.169775		10.45	0.959359		10.449	0.780917		5.224	0.40965
5.232	0.528013		10.461	0.339066		5.235	0.176898		10.458	0.94753		10.458	0.780391		5.229	0.408597
5.236	0.526599		10.469	0.343622		5.239	0.187642		10.467	0.946455		10.466	0.781329		5.233	0.404104
5.241	0.527143		10.477	0.341872		5.243	0.199721		10.475	0.961164		10.474	0.780447		5.237	0.397985
5.245	0.527849		10.486	0.3465		5.248	0.201146		10.483	0.985706		10.483	0.778613		5.241	0.395847
5.249	0.528796		10.494	0.353965		5.252	0.201255		10.492	0.998202		10.491	0.77754		5.245	0.394842
5.253	0.533602		10.502	0.358735		5.256	0.198737		10.5	0.997646		10.499	0.77743		5.249	0.393152
5.257	0.537252		10.511	0.363275		5.26	0.195848		10.508	0.994414		10.508	0.778689		5.254	0.391764
5.261	0.536473		10.519	0.369286		5.264	0.196717		10.517	0.990368		10.516	0.777383		5.258	0.390981
5.266	0.535582		10.527	0.377968		5.268	0.197002		10.525	0.993363		10.524	0.775568		5.262	0.391794
5.27	0.536335		10.536	0.370446		5.273	0.192677		10.533	1.00315		10.533	0.774984		5.266	0.393084
5.274	0.539212		10.544	0.356177		5.277	0.184814		10.542	1.01203		10.541	0.77529		5.27	0.394947
5.278	0.542002		10.552	0.355384		5.281	0.171121		10.55	1.01548		10.549	0.775334		5.274	0.402431
5.282	0.539952		10.561	0.360979		5.285	0.158259		10.558	1.00597		10.558	0.776465		5.278	0.414607
5.286	0.53411		10.569	0.365531		5.289	0.155542		10.567	0.994247		10.566	0.775802		5.283	0.419849
5.29	0.531405		10.577	0.365341		5.293	0.156789		10.575	0.989958		10.574	0.772071		5.287	0.419887
5.295	0.531496		10.585	0.362768		5.298	0.16065		10.583	0.987429		10.583	0.76781		5.291	0.420671
5.299	0.532529		10.594	0.365294		5.302	0.163072		10.591	0.984707		10.591	0.760272		5.295	0.422286
5.303	0.535392		10.602	0.374737		5.306	0.160518		10.6	0.981586		10.599	0.755208		5.299	0.426073
5.307	0.538632		10.61	0.380219		5.31	0.149998		10.608	0.979564		10.608	0.753916		5.303	0.427526
5.311	0.540402		10.619	0.388566		5.314	0.137781		10.616	0.979843		10.616	0.749457		5.308	0.423868
5.315	0.538296		10.627	0.395053		5.318	0.139415		10.625	0.982646		10.624	0.743245		5.312	0.420398
5.32	0.535613		10.635	0.395138		5.323	0.148617		10.633	0.988047		10.633	0.735866		5.316	0.41825
5.324	0.536342		10.644	0.400429		5.327	0.152041		10.641	0.99704		10.641	0.728498		5.32	0.417593
5.328	0.540479		10.652	0.403931		5.331	0.154055		10.65	1.00422		10.649	0.730294		5.324	0.421031
5.332	0.5462		10.66	0.398991		5.335	0.150787		10.658	1.00772		10.658	0.736756		5.328	0.423428
5.336	0.55067		10.669	0.394733		5.339	0.144799		10.666	1.01134		10.666	0.738011		5.333	0.421535
5.34	0.554598		10.677	0.38223		5.343	0.140357		10.675	1.01451		10.674	0.737575		5.337	0.418403
5.345	0.558227		10.685	0.363336		5.348	0.136181		10.683	1.0173		10.682	0.74013		5.341	0.413836
5.349	0.56142		10.694	0.367263		5.352	0.139337		10.691	1.01983		10.691	0.742514		5.345	0.410603
5.353	0.56618		10.702	0.376548		5.356	0.144903		10.7	1.01861		10.699	0.748324		5.349	0.411583
5.357	0.570865		10.71	0.380953		5.36	0.138623		10.708	1.01621		10.707	0.756034		5.353	0.413867
5.361	0.570625		10.719	0.385479		5.364	0.135326		10.716	1.01533		10.716	0.76784		5.358	0.415142
5.365	0.566629		10.727	0.378791		5.368	0.142601		10.725	1.01572		10.724	0.780665		5.362	0.414354
5.37	0.560233		10.735	0.368402		5.373	0.147074		10.733	1.01997		10.732	0.786731		5.366	0.410962
5.374	0.553049		10.744	0.367722		5.377	0.150924		10.741	1.01839		10.741	0.790078		5.37	0.406737
5.378	0.549588		10.752	0.37135		5.381	0.15335		10.75	1.00559		10.749	0.797165		5.374	0.404038
5.382	0.551059		10.76	0.377466		5.385	0.154394		10.758	1.00015		10.757	0.805954		5.378	0.403884
5.386	0.55666		10.769	0.387133		5.389	0.157677		10.766	1.00663		10.766	0.810597		5.383	0.404243
5.39	0.559752		10.777	0.383373		5.393	0.162475		10.775	1.00883		10.774	0.815918		5.387	0.403109
5.395	0.556044		10.785	0.374538		5.397	0.167159		10.783	1.00577		10.782	0.823301		5.391	0.401947
5.399	0.551548		10.794	0.365794		5.402	0.172451		10.791	1.00398		10.791	0.826334		5.395	0.400418
5.403	0.551433		10.802	0.362728		5.406	0.179906		10.8	1.00133		10.799	0.823449		5.399	0.399476
5.407	0.556019		10.81	0.370355		5.41	0.18175		10.808	0.995409		10.807	0.818918		5.403	0.402396
5.411	0.563393		10.819	0.374614		5.414	0.180597		10.816	0.985746		10.816	0.813646		5.408	0.406349
5.415	0.564153		10.827	0.377539		5.418	0.181664		10.825	0.986263		10.824	0.809974		5.412	0.410503
5.42	0.55652		10.835	0.386212		5.422	0.182379		10.833	1.00157		10.832	0.808213		5.416	0.416705
5.424	0.548124		10.844	0.3989		5.427	0.182816		10.841	1.0108		10.841	0.802225		5.42	0.422231
5.428	0.53847		10.852	0.409928		5.431	0.177882		10.85	1.00865		10.849	0.79388		5.424	0.426499
5.432	0.531495		10.86	0.416463		5.435	0.172182		10.858	1.0082		10.857	0.788311		5.428	0.432543
5.436	0.530766		10.868	0.425936		5.439	0.166656		10.866	1.01371		10.866	0.781796		5.433	0.43977
5.44	0.533597		10.877	0.440802		5.443	0.159346		10.875	1.01765		10.874	0.782264		5.437	0.445623
5.445	0.537758		10.885	0.45132		5.447	0.140203		10.883	1.0219		10.882	0.786587		5.441	0.447246
5.449	0.53849		10.893	0.455526		5.452	0.124912		10.891	1.03244		10.891	0.790647		5.445	0.444177
5.453	0.536477		10.902	0.461413		5.456	0.122988		10.9	1.03998		10.899	0.794822		5.449	0.441638
5.457	0.54214		10.91	0.469891		5.46	0.121076		10.908	1.03327		10.907	0.797599		5.453	0.442068
5.461	0.555509		10.918	0.472427		5.464	0.120509		10.916	1.02466		10.916	0.79922		5.458	0.442469
5.465	0.565971		10.927	0.469174		5.468	0.118086		10.925	1.02213		10.924	0.803927		5.462	0.440372
5.47	0.571179		10.935	0.455368		5.472	0.116855		10.933	1.01977		10.932	0.812343		5.466	0.437146
5.474	0.57071		10.943	0.44147		5.477	0.116745		10.941	1.01893		10.941	0.819194		5.47	0.433772
5.478	0.568792		10.952	0.428687		5.481	0.117493		10.949	1.02118		10.949	0.821779		5.474	0.42945
5.482	0.570233		10.96	0.419842		5.485	0.118416		10.958	1.02659		10.957	0.81841		5.478	0.425126
5.486	0.571724		10.968	0.415243		5.489	0.123033		10.966	1.02937		10.966	0.815232		5.483	0.423929
5.49	0.571931		10.977	0.413803		5.493	0.127979		10.974	1.02529		10.974	0.814056		5.487	0.421957
5.495	0.568897		10.985	0.416743		5.497	0.127047		10.983	1.02048		10.982	0.812118		5.491	0.41409
5.499	0.560038		10.993	0.414679		5.502	0.124607		10.991	1.02119		10.991	0.809934		5.495	0.407101
5.503	0.550142		11.002	0.41038		5.506	0.122299		10.999	1.02424		10.999	0.815201		5.499	0.404538
5.507	0.542497		11.01	0.407529		5.51	0.118059		11.008	1.02637		11.007	0.8235		5.503	0.40252
5.511	0.538909		11.018	0.413576		5.514	0.115905		11.016	1.03079		11.015	0.825424		5.508	0.400847
5.515	0.541722		11.027	0.414831		5.518	0.109959		11.024	1.03759		11.024	0.823151		5.512	0.402141
5.52	0.54549		11.035	0.414216		5.522	0.104282		11.033	1.03719		11.032	0.820909		5.516	0.406979
5.524	0.544042		11.043	0.412517		5.527	0.105861		11.041	1.03037		11.04	0.820762		5.52	0.40971
5.528	0.541565		11.052	0.406148		5.531	0.108537		11.049	1.02957		11.049	0.816029		5.524	0.409148
5.532	0.542076		11.06	0.399888		5.535	0.107721		11.058	1.03451		11.057	0.810616		5.528	0.414225
5.536	0.542601		11.068	0.390314		5.539	0.106713		11.066	1.04547		11.065	0.812907		5.533	0.427953
5.54	0.544544		11.077	0.381904		5.543	0.109883		11.074	1.06073		11.074	0.816028		5.537	0.436899
5.545	0.549765		11.085	0.375919		5.547	0.115184		11.083	1.06796		11.082	0.808565		5.541	0.436833
5.549	0.554114		11.093	0.370919		5.552	0.128883		11.091	1.0681		11.09	0.798423		5.545	0.435614
5.553	0.549934		11.102	0.364671		5.556	0.136033		11.099	1.06755		11.099	0.793685		5.549	0.435961
5.557	0.540916		11.11	0.359803		5.56	0.137802		11.108	1.06638		11.107	0.792164		5.553	0.43665
5.561	0.537526		11.118	0.356739		5.564	0.146018		11.116	1.06804		11.115	0.796452		5.558	0.434131
5.565	0.537976		11.126	0.35229		5.568	0.156185		11.124	1.07323		11.124	0.797773		5.562	0.429965
5.57	0.537281		11.135	0.354663		5.572	0.159038		11.133	1.07543		11.132	0.797055		5.566	0.426999
5.574	0.536923		11.143	0.359286		5.577	0.156912		11.141	1.0733		11.14	0.798381		5.57	0.422756
5.578	0.542483		11.151	0.364243		5.581	0.155398		11.149	1.06834		11.149	0.796808		5.574	0.417158
5.582	0.551359		11.16	0.372777		5.585	0.152634		11.158	1.06415		11.157	0.796026		5.578	0.416366
5.586	0.555546		11.168	0.379303		5.589	0.144362		11.166	1.06582		11.165	0.799336		5.583	0.416624
5.59	0.557999		11.176	0.385194		5.593	0.130608		11.174	1.06497		11.174	0.802108		5.587	0.41271
5.595	0.567245		11.185	0.392455		5.597	0.127745		11.183	1.05787		11.182	0.803101		5.591	0.410076
5.599	0.58021		11.193	0.40282		5.602	0.134406		11.191	1.05607		11.19	0.803162		5.595	0.408417
5.603	0.587629		11.201	0.4136		5.606	0.130597		11.199	1.06323		11.199	0.800906		5.599	0.404164
5.607	0.588984		11.21	0.423253		5.61	0.118486		11.208	1.06817		11.207	0.801805		5.603	0.400127
5.611	0.587801		11.218	0.415923		5.614	0.123768		11.216	1.06864		11.215	0.808481		5.608	0.399942
5.615	0.586906		11.226	0.401723		5.618	0.135177		11.224	1.06978		11.224	0.816239		5.612	0.401778
5.62	0.586197		11.235	0.394108		5.622	0.146436		11.233	1.07058		11.232	0.821176		5.616	0.401429
5.624	0.586582		11.243	0.388219		5.627	0.155841		11.241	1.06721		11.24	0.822936		5.62	0.398049
5.628	0.589939		11.251	0.389256		5.631	0.165647		11.249	1.06004		11.249	0.823347		5.624	0.39419
5.632	0.591251		11.26	0.390923		5.635	0.177387		11.258	1.05744		11.257	0.820014		5.628	0.392831
5.636	0.588885		11.268	0.390291		5.639	0.18571		11.266	1.06231		11.265	0.816463		5.633	0.390637
5.64	0.584471		11.276	0.387785		5.643	0.187935		11.274	1.06739		11.274	0.812959		5.637	0.387058
5.645	0.578258		11.285	0.38072		5.647	0.185401		11.282	1.06533		11.282	0.809862		5.641	0.389349
5.649	0.57644		11.293	0.375235		5.652	0.183115		11.291	1.05749		11.29	0.809674		5.645	0.395558
5.653	0.580212		11.301	0.383004		5.656	0.170065		11.299	1.05069		11.299	0.811527		5.649	0.396628
5.657	0.583501		11.31	0.393407		5.66	0.158572		11.307	1.04642		11.307	0.8126		5.653	0.392188
5.661	0.583566		11.318	0.399086		5.664	0.148049		11.316	1.04494		11.315	0.812428		5.658	0.387103
5.665	0.575952		11.326	0.405259		5.668	0.139447		11.324	1.05181		11.324	0.813075		5.662	0.385973
5.67	0.563695		11.335	0.409277		5.672	0.134894		11.332	1.05778		11.332	0.810684		5.666	0.392514
5.674	0.559048		11.343	0.410061		5.677	0.130583		11.341	1.05341		11.34	0.80913		5.67	0.399263
5.678	0.561004		11.351	0.410291		5.681	0.125765		11.349	1.05091		11.349	0.810879		5.674	0.400376
5.682	0.563233		11.36	0.413649		5.685	0.129064		11.357	1.05262		11.357	0.814156		5.678	0.402276
5.686	0.566703		11.368	0.420933		5.689	0.141366		11.366	1.05593		11.365	0.816972		5.683	0.406019
5.69	0.569324		11.376	0.421121		5.693	0.152973		11.374	1.06672		11.373	0.817514		5.687	0.408044
5.694	0.56802		11.385	0.415762		5.697	0.164653		11.382	1.073		11.382	0.813998		5.691	0.411094
5.699	0.561264		11.393	0.410864		5.702	0.164301		11.391	1.06801		11.39	0.807093		5.695	0.416031
5.703	0.554736		11.401	0.40495		5.706	0.160402		11.399	1.06256		11.398	0.805856		5.699	0.421889
5.707	0.558777		11.409	0.396876		5.71	0.153285		11.407	1.05358		11.407	0.807994		5.703	0.422979
5.711	0.565851		11.418	0.386737		5.714	0.145582		11.416	1.04392		11.415	0.811966		5.708	0.417222
5.715	0.563301		11.426	0.382337		5.718	0.139219		11.424	1.04356		11.423	0.81887		5.712	0.415114
5.719	0.559786		11.434	0.382074		5.722	0.133321		11.432	1.04909		11.432	0.821374		5.716	0.419484
5.724	0.56349		11.443	0.383726		5.727	0.12685		11.441	1.05005		11.44	0.820941		5.72	0.421956
5.728	0.569542		11.451	0.386188		5.731	0.12093		11.449	1.04478		11.448	0.823635		5.724	0.419716
5.732	0.574451		11.459	0.396662		5.735	0.120828		11.457	1.03706		11.457	0.827327		5.728	0.418269
5.736	0.576447		11.468	0.409088		5.739	0.120494		11.466	1.03704		11.465	0.833736		5.733	0.41641
5.74	0.577879		11.476	0.419449		5.743	0.127647		11.474	1.04636		11.473	0.840652		5.737	0.411242
5.744	0.581721		11.484	0.43021		5.747	0.137066		11.482	1.05548		11.482	0.839507		5.741	0.408661
5.749	0.583993		11.493	0.442464		5.752	0.15012		11.491	1.0604		11.49	0.835464		5.745	0.414332
5.753	0.584496		11.501	0.453188		5.756	0.157499		11.499	1.05968		11.498	0.833481		5.749	0.420003
5.757	0.587252		11.509	0.460256		5.76	0.157281		11.507	1.06339		11.507	0.832482		5.753	0.418545
5.761	0.587574		11.518	0.464429		5.764	0.159119		11.516	1.07322		11.515	0.833855		5.757	0.4177
5.765	0.581789		11.526	0.463885		5.768	0.160121		11.524	1.07391		11.523	0.838549		5.762	0.421029
5.769	0.574628		11.534	0.463454		5.772	0.156536		11.532	1.06752		11.532	0.843068		5.766	0.423163
5.774	0.567278		11.543	0.461573		5.776	0.146937		11.541	1.06556		11.54	0.845102		5.77	0.424256
5.778	0.562549		11.551	0.455093		5.781	0.138404		11.549	1.06453		11.548	0.844579		5.774	0.426907
5.782	0.561873		11.559	0.446127		5.785	0.131268		11.557	1.05904		11.557	0.844047		5.778	0.433356
5.786	0.558622		11.568	0.437115		5.789	0.127849		11.566	1.04843		11.565	0.846048		5.782	0.439892
5.79	0.553618		11.576	0.427336		5.793	0.123167		11.574	1.04875		11.573	0.843198		5.787	0.442238
5.794	0.554635		11.584	0.420396		5.797	0.127396		11.582	1.06759		11.582	0.837294		5.791	0.445145
5.799	0.560538		11.593	0.415582		5.801	0.13622		11.591	1.07615		11.59	0.838392		5.795	0.452192
5.803	0.567489		11.601	0.401831		5.806	0.135818		11.599	1.06402		11.598	0.842165		5.799	0.455973
5.807	0.573675		11.609	0.38808		5.81	0.136616		11.607	1.05925		11.607	0.843251		5.803	0.45504
5.811	0.577119		11.618	0.377701		5.814	0.149767		11.616	1.06869		11.615	0.840717		5.807	0.45617
5.815	0.579834		11.626	0.36686		5.818	0.161934		11.624	1.07405		11.623	0.838013		5.812	0.456353
5.819	0.584135		11.634	0.359051		5.822	0.169415		11.632	1.0742		11.632	0.837162		5.816	0.451178
5.824	0.585673		11.643	0.354619		5.826	0.178121		11.64	1.07341		11.64	0.839575		5.82	0.44423
5.828	0.582735		11.651	0.352595		5.831	0.18347		11.649	1.07707		11.648	0.842996		5.824	0.43652
5.832	0.58227		11.659	0.349949		5.835	0.182767		11.657	1.08086		11.657	0.852328		5.828	0.429347
5.836	0.583469		11.668	0.344001		5.839	0.174928		11.665	1.07374		11.665	0.865084		5.832	0.426752
5.84	0.581278		11.676	0.338585		5.843	0.174631		11.674	1.06357		11.673	0.871468		5.837	0.424621
5.844	0.577152		11.684	0.347499		5.847	0.183832		11.682	1.0593		11.682	0.874849		5.841	0.4208
5.849	0.575394		11.692	0.355326		5.851	0.189437		11.69	1.05836		11.69	0.878097		5.845	0.416707
5.853	0.57601		11.701	0.352324		5.856	0.185586		11.699	1.05662		11.698	0.877942		5.849	0.411437
5.857	0.572765		11.709	0.354057		5.86	0.178288		11.707	1.05707		11.706	0.874419		5.853	0.411492
5.861	0.566669		11.717	0.363411		5.864	0.174209		11.715	1.05457		11.715	0.874058		5.857	0.421337
5.865	0.568431		11.726	0.372804		5.868	0.168951		11.724	1.04865		11.723	0.875227		5.862	0.432984
5.869	0.578303		11.734	0.378781		5.872	0.162321		11.732	1.0466		11.731	0.877534		5.866	0.442708
5.874	0.583347		11.742	0.384343		5.876	0.164103		11.74	1.04471		11.74	0.880275		5.87	0.444738
5.878	0.583804		11.751	0.391328		5.881	0.170828		11.749	1.0447		11.748	0.880318		5.874	0.439637
5.882	0.589587		11.759	0.400603		5.885	0.17544		11.757	1.05547		11.756	0.878126		5.878	0.439662
5.886	0.597162		11.767	0.407469		5.889	0.174067		11.765	1.06559		11.765	0.876167		5.882	0.445115
5.89	0.598616		11.776	0.406014		5.893	0.163793		11.774	1.06946		11.773	0.874495		5.887	0.45002
5.894	0.597443		11.784	0.406969		5.897	0.154392		11.782	1.07159		11.781	0.875798		5.891	0.455244
5.899	0.601187		11.792	0.410418		5.901	0.152733		11.79	1.0731		11.79	0.881745		5.895	0.459491
5.903	0.608414		11.801	0.409416		5.906	0.153153		11.799	1.08112		11.798	0.884749		5.899	0.460071
5.907	0.6125		11.809	0.412992		5.91	0.154876		11.807	1.09688		11.806	0.883699		5.903	0.459665
5.911	0.614145		11.817	0.416591		5.914	0.158256		11.815	1.10442		11.815	0.880536		5.907	0.458916
5.915	0.616905		11.826	0.415736		5.918	0.160214		11.824	1.10153		11.823	0.876727		5.912	0.461981
5.919	0.618186		11.834	0.41463		5.922	0.161461		11.832	1.09765		11.831	0.876328		5.916	0.467382
5.924	0.614372		11.842	0.411303		5.926	0.158658		11.84	1.09339		11.84	0.878065		5.92	0.466645
5.928	0.608888		11.851	0.409379		5.931	0.157237		11.849	1.09193		11.848	0.88		5.924	0.463061
5.932	0.606912		11.859	0.424411		5.935	0.164532		11.857	1.08767		11.856	0.881979		5.928	0.461446
5.936	0.60634		11.867	0.437609		5.939	0.174379		11.865	1.07209		11.865	0.884645		5.932	0.459285
5.94	0.605341		11.876	0.43344		5.943	0.183203		11.874	1.06053		11.873	0.886164		5.937	0.454396
5.944	0.606935		11.884	0.433347		5.947	0.181475		11.882	1.05728		11.881	0.885942		5.941	0.447346
5.949	0.610147		11.892	0.438328		5.951	0.176534		11.89	1.05246		11.89	0.887935		5.945	0.438826
5.953	0.61068		11.901	0.436206		5.956	0.173946		11.899	1.0483		11.898	0.892901		5.949	0.432723
5.957	0.60992		11.909	0.43151		5.96	0.170234		11.907	1.04787		11.906	0.897293		5.953	0.430617
5.961	0.612098		11.917	0.431067		5.964	0.161083		11.915	1.05188		11.915	0.899822		5.957	0.431355
5.965	0.615108		11.926	0.432512		5.968	0.151226		11.924	1.05645		11.923	0.896121		5.962	0.434972
5.969	0.614349		11.934	0.437779		5.972	0.141786		11.932	1.05991		11.931	0.888556		5.966	0.436232
5.974	0.612687		11.942	0.439854		5.976	0.13429		11.94	1.06673		11.94	0.8875		5.97	0.434217
5.978	0.614544		11.95	0.439397		5.981	0.127383		11.949	1.08693		11.948	0.889426		5.974	0.432658
5.982	0.617828		11.959	0.445905		5.985	0.117702		11.957	1.1041		11.956	0.892547		5.978	0.431715
5.986	0.617462		11.967	0.445777		5.989	0.113736		11.965	1.11021		11.965	0.897191		5.982	0.431486
5.99	0.614394		11.975	0.43576		5.993	0.11436		11.974	1.11181		11.973	0.89731		5.987	0.433136
5.994	0.613021		11.984	0.437043		5.997	0.114914		11.982	1.11371		11.981	0.893814		5.991	0.434102
5.999	0.613091		11.992	0.446276		6.001	0.11293		11.99	1.12176		11.99	0.890943		5.995	0.433279
6.003	0.611461		12	0.450584		6.006	0.113723		11.998	1.13037		11.998	0.888464		5.999	0.431477
6.007	0.609092		12.009	0.452555		6.01	0.118362		12.007	1.13459		12.006	0.890143		6.003	0.428983
6.011	0.610707		12.017	0.45097		6.014	0.126778		12.015	1.13568		12.015	0.894996		6.007	0.428951
6.015	0.615516		12.025	0.448311		6.018	0.13153		12.023	1.13617		12.023	0.893776		6.012	0.43255
6.019	0.61892		12.034	0.455004		6.022	0.131132		12.032	1.13664		12.031	0.889544		6.016	0.438458
6.024	0.621189		12.042	0.465016		6.026	0.133853		12.04	1.13957		12.039	0.885536		6.02	0.44293
6.028	0.623908		12.05	0.476578		6.031	0.140586		12.048	1.14263		12.048	0.882591		6.024	0.445035
6.032	0.621962		12.059	0.484214		6.035	0.147994		12.057	1.14637		12.056	0.882553		6.028	0.446836
6.036	0.615113		12.067	0.48402		6.039	0.15174		12.065	1.15327		12.064	0.882735		6.032	0.447207
6.04	0.610932		12.075	0.482661		6.043	0.160613		12.073	1.15493		12.073	0.882111		6.037	0.444649
6.044	0.609433		12.084	0.482735		6.047	0.171444		12.082	1.14827		12.081	0.881224		6.041	0.440341
6.049	0.610518		12.092	0.482001		6.051	0.174437		12.09	1.13673		12.089	0.881424		6.045	0.441161
6.053	0.614001		12.1	0.478283		6.056	0.175508		12.098	1.12555		12.098	0.879751		6.049	0.446874
6.057	0.612877		12.109	0.472768		6.06	0.184156		12.107	1.11304		12.106	0.876468		6.053	0.451264
6.061	0.607744		12.117	0.465356		6.064	0.191993		12.115	1.10135		12.114	0.87386		6.057	0.451522
6.065	0.605439		12.125	0.456688		6.068	0.19171		12.123	1.08866		12.123	0.871938		6.062	0.448512
6.069	0.606518		12.134	0.447211		6.072	0.19179		12.132	1.07433		12.131	0.872391		6.066	0.444205
6.074	0.615184		12.142	0.44374		6.076	0.19106		12.14	1.06448		12.139	0.873273		6.07	0.43794
6.078	0.627203		12.15	0.444533		6.081	0.189067		12.148	1.06338		12.148	0.874079		6.074	0.431805
6.082	0.627556		12.159	0.445786		6.085	0.182801		12.157	1.0673		12.156	0.875062		6.078	0.429255
6.086	0.620254		12.167	0.448218		6.089	0.176555		12.165	1.07457		12.164	0.876503		6.082	0.429258
6.09	0.612042		12.175	0.456154		6.093	0.174577		12.173	1.08914		12.173	0.877228		6.087	0.42514
6.094	0.607257		12.184	0.464686		6.097	0.172391		12.182	1.10076		12.181	0.878488		6.091	0.416709
6.098	0.613044		12.192	0.470264		6.101	0.165464		12.19	1.11279		12.189	0.880172		6.095	0.408883
6.103	0.619262		12.2	0.474918		6.106	0.161727		12.198	1.12779		12.198	0.880787		6.099	0.402884
6.107	0.616224		12.209	0.479148		6.11	0.165319		12.207	1.14148		12.206	0.884073		6.103	0.401864
6.111	0.610815		12.217	0.484362		6.114	0.168363		12.215	1.15256		12.214	0.887308		6.107	0.400927
6.115	0.606277		12.225	0.489399		6.118	0.168992		12.223	1.16334		12.223	0.887436		6.112	0.396601
6.119	0.603349		12.233	0.492479		6.122	0.168752		12.232	1.16406		12.231	0.886418		6.116	0.397514
6.123	0.608188		12.242	0.493097		6.126	0.169183		12.24	1.15739		12.239	0.885549		6.12	0.40288
6.128	0.617365		12.25	0.492468		6.13	0.175057		12.248	1.15552		12.248	0.884919		6.124	0.405815
6.132	0.625109		12.258	0.487189		6.135	0.182018		12.257	1.15426		12.256	0.887167		6.128	0.406741
6.136	0.626768		12.267	0.479692		6.139	0.172194		12.265	1.15521		12.264	0.891323		6.132	0.409921
6.14	0.620366		12.275	0.473892		6.143	0.16113		12.273	1.15793		12.273	0.893139		6.137	0.414936
6.144	0.616029		12.283	0.470163		6.147	0.15844		12.282	1.15911		12.281	0.895164		6.141	0.4172
6.148	0.62005		12.292	0.468205		6.151	0.156469		12.29	1.15989		12.289	0.898786		6.145	0.41808
6.153	0.628176		12.3	0.470245		6.155	0.159118		12.298	1.16568		12.298	0.90059		6.149	0.425556
6.157	0.634946		12.308	0.472755		6.16	0.162806		12.307	1.17127		12.306	0.902199		6.153	0.438214
6.161	0.640097		12.317	0.472998		6.164	0.170267		12.315	1.17494		12.314	0.904255		6.157	0.440817
6.165	0.643534		12.325	0.474468		6.168	0.174349		12.323	1.1806		12.323	0.905248		6.162	0.436458
6.169	0.643957		12.333	0.474609		6.172	0.166776		12.332	1.18409		12.331	0.906739		6.166	0.436807
6.173	0.645974		12.342	0.473458		6.176	0.15821		12.34	1.17973		12.339	0.908134		6.17	0.440108
6.178	0.65303		12.35	0.470907		6.18	0.166549		12.348	1.17022		12.348	0.909908		6.174	0.442092
6.182	0.65847		12.358	0.469204		6.185	0.174885		12.356	1.16769		12.356	0.914895		6.178	0.443098
6.186	0.65883		12.367	0.466819		6.189	0.17292		12.365	1.16763		12.364	0.918581		6.182	0.448452
6.19	0.654216		12.375	0.465761		6.193	0.170995		12.373	1.16403		12.373	0.915847		6.187	0.45352
6.194	0.641828		12.383	0.465586		6.197	0.165346		12.381	1.15917		12.381	0.911289		6.191	0.453224
6.198	0.6308		12.392	0.460487		6.201	0.155145		12.39	1.15977		12.389	0.908722		6.195	0.452693
6.203	0.625842		12.4	0.452644		6.205	0.140866		12.398	1.16486		12.397	0.908388		6.199	0.456732
6.207	0.621754		12.408	0.449893		6.21	0.129433		12.406	1.16888		12.406	0.909834		6.203	0.464723
6.211	0.618904		12.417	0.455037		6.214	0.124272		12.415	1.168		12.414	0.91019		6.207	0.472557
6.215	0.616383		12.425	0.458464		6.218	0.125051		12.423	1.16243		12.422	0.908316		6.212	0.476946
6.219	0.611604		12.433	0.460199		6.222	0.126484		12.431	1.16608		12.431	0.901373		6.216	0.477413
6.223	0.608916		12.442	0.466359		6.226	0.129115		12.44	1.17395		12.439	0.892935		6.22	0.473963
6.228	0.610913		12.45	0.477245		6.23	0.132854		12.448	1.17301		12.447	0.890852		6.224	0.466411
6.232	0.615546		12.458	0.487325		6.235	0.139638		12.456	1.16467		12.456	0.891583		6.228	0.461101
6.236	0.622538		12.467	0.492104		6.239	0.144038		12.465	1.15668		12.464	0.890487		6.232	0.458618
6.24	0.625954		12.475	0.493256		6.243	0.141196		12.473	1.14276		12.472	0.888229		6.236	0.455365
6.244	0.625341		12.483	0.497344		6.247	0.139533		12.481	1.13199		12.481	0.884195		6.241	0.453297
6.248	0.626684		12.492	0.504706		6.251	0.140148		12.49	1.13037		12.489	0.881073		6.245	0.451
6.253	0.628863		12.5	0.508501		6.255	0.141534		12.498	1.13211		12.497	0.881892		6.249	0.444574
6.257	0.627783		12.508	0.504441		6.26	0.137711		12.506	1.14856		12.506	0.884806		6.253	0.435833
6.261	0.623999		12.516	0.501795		6.264	0.132407		12.515	1.15839		12.514	0.892501		6.257	0.430096
6.265	0.619663		12.525	0.501196		6.268	0.126483		12.523	1.15159		12.522	0.901348		6.261	0.429864
6.269	0.615422		12.533	0.497171		6.272	0.124177		12.531	1.15127		12.531	0.904775		6.266	0.431655
6.273	0.610978		12.541	0.490932		6.276	0.121354		12.54	1.16447		12.539	0.907256		6.27	0.431967
6.278	0.605833		12.55	0.482726		6.28	0.117945		12.548	1.17814		12.547	0.912922		6.274	0.431923
6.282	0.600402		12.558	0.474755		6.285	0.123317		12.556	1.19354		12.556	0.916687		6.278	0.433146
6.286	0.598854		12.566	0.470711		6.289	0.132434		12.565	1.20375		12.564	0.918755		6.282	0.434892
6.29	0.601356		12.575	0.465822		6.293	0.142019		12.573	1.20371		12.572	0.920843		6.286	0.435585
6.294	0.602536		12.583	0.458957		6.297	0.153929		12.581	1.20783		12.581	0.920879		6.291	0.437739
6.298	0.602915		12.591	0.461098		6.301	0.166136		12.59	1.21078		12.589	0.918802		6.295	0.443387
6.303	0.604017		12.6	0.468816		6.305	0.176056		12.598	1.21618		12.597	0.91574		6.299	0.443984
6.307	0.606303		12.608	0.474305		6.31	0.185511		12.606	1.22378		12.606	0.914456		6.303	0.437045
6.311	0.611178		12.616	0.477448		6.314	0.191357		12.615	1.21621		12.614	0.914248		6.307	0.431178
6.315	0.617919		12.625	0.479585		6.318	0.193134		12.623	1.20921		12.622	0.912247		6.311	0.427504
6.319	0.624708		12.633	0.484685		6.322	0.190307		12.631	1.2142		12.631	0.908843		6.316	0.42615
6.323	0.631494		12.641	0.496813		6.326	0.188355		12.64	1.21739		12.639	0.908384		6.32	0.425599
6.328	0.63439		12.65	0.507349		6.33	0.182879		12.648	1.21652		12.647	0.910442		6.324	0.422134
6.332	0.63239		12.658	0.511105		6.335	0.17616		12.656	1.21316		12.656	0.910927		6.328	0.415894
6.336	0.631235		12.666	0.506042		6.339	0.168891		12.665	1.20097		12.664	0.908543		6.332	0.40791
6.34	0.6313		12.675	0.498069		6.343	0.163088		12.673	1.18748		12.672	0.903834		6.336	0.401429
6.344	0.630811		12.683	0.493745		6.347	0.165729		12.681	1.17575		12.681	0.899096		6.341	0.403143
6.348	0.632316		12.691	0.488834		6.351	0.167555		12.689	1.16863		12.689	0.893708		6.345	0.408552
6.353	0.635617		12.7	0.479048		6.355	0.164966		12.698	1.17555		12.697	0.891482		6.349	0.409391
6.357	0.635965		12.708	0.469771		6.36	0.164564		12.706	1.17958		12.706	0.895088		6.353	0.408825
6.361	0.633769		12.716	0.467873		6.364	0.173606		12.714	1.17273		12.714	0.897285		6.357	0.407675
6.365	0.632825		12.725	0.467786		6.368	0.179739		12.723	1.17295		12.722	0.896145		6.361	0.404767
6.369	0.633827		12.733	0.470546		6.372	0.183559		12.731	1.17767		12.73	0.898214		6.366	0.402131
6.373	0.63383		12.741	0.473745		6.376	0.188183		12.739	1.17113		12.739	0.903549		6.37	0.40182
6.378	0.63248		12.75	0.480484		6.38	0.191688		12.748	1.16587		12.747	0.912108		6.374	0.404243
6.382	0.633283		12.758	0.491157		6.385	0.192716		12.756	1.16756		12.755	0.924293		6.378	0.40764
6.386	0.636803		12.766	0.498995		6.389	0.187875		12.764	1.17136		12.764	0.930772		6.382	0.409709
6.39	0.634987		12.774	0.501746		6.393	0.185803		12.773	1.18227		12.772	0.932477		6.386	0.412841
6.394	0.624744		12.783	0.504567		6.397	0.18822		12.781	1.1894		12.78	0.935534		6.391	0.42074
6.398	0.618879		12.791	0.511724		6.401	0.188398		12.789	1.18973		12.789	0.93668		6.395	0.431159
6.403	0.619622		12.799	0.51745		6.405	0.185618		12.798	1.18768		12.797	0.937426		6.399	0.440331
6.407	0.614883		12.808	0.514893		6.41	0.188949		12.806	1.17767		12.805	0.940621		6.403	0.444657
6.411	0.603174		12.816	0.503021		6.414	0.194113		12.814	1.17065		12.814	0.940863		6.407	0.448732
6.415	0.594114		12.824	0.492947		6.418	0.188054		12.823	1.18051		12.822	0.937342		6.411	0.456675
6.419	0.590071		12.833	0.489655		6.422	0.180303		12.831	1.19059		12.83	0.930142		6.416	0.461907
6.423	0.589573		12.841	0.485604		6.426	0.173844		12.839	1.19191		12.839	0.922656		6.42	0.456024
6.428	0.590541		12.849	0.477738		6.43	0.167215		12.848	1.1854		12.847	0.924083		6.424	0.447056
6.432	0.593693		12.858	0.473383		6.435	0.158585		12.856	1.16569		12.855	0.931322		6.428	0.444427
6.436	0.601131		12.866	0.47525		6.439	0.153177		12.864	1.1546		12.864	0.9346		6.432	0.440821
6.44	0.606539		12.874	0.471383		6.443	0.152695		12.873	1.15432		12.872	0.933941		6.436	0.431982
6.444	0.607609		12.883	0.459656		6.447	0.151396		12.881	1.15394		12.88	0.933759		6.441	0.422755
6.448	0.610337		12.891	0.458443		6.451	0.146358		12.889	1.15619		12.889	0.935882		6.445	0.420171
6.453	0.621139		12.899	0.467317		6.455	0.139082		12.898	1.15986		12.897	0.939612		6.449	0.421333
6.457	0.637681		12.908	0.480409		6.46	0.139346		12.906	1.16144		12.905	0.939205		6.453	0.421137
6.461	0.648864		12.916	0.490945		6.464	0.145023		12.914	1.16646		12.914	0.936579		6.457	0.42258
6.465	0.648612		12.924	0.490439		6.468	0.151565		12.923	1.17302		12.922	0.936546		6.461	0.433634
6.469	0.644562		12.933	0.486736		6.472	0.157441		12.931	1.17784		12.93	0.936041		6.466	0.444119
6.473	0.641778		12.941	0.482128		6.476	0.163861		12.939	1.18505		12.939	0.934791		6.47	0.446426
6.477	0.637971		12.949	0.480129		6.48	0.16867		12.948	1.17952		12.947	0.93259		6.474	0.450062
6.482	0.6316		12.958	0.489289		6.485	0.169102		12.956	1.17308		12.955	0.927746		6.478	0.45795
6.486	0.628051		12.966	0.499814		6.489	0.166613		12.964	1.1783		12.964	0.922767		6.482	0.465546
6.49	0.629648		12.974	0.500384		6.493	0.164933		12.973	1.18323		12.972	0.916999		6.486	0.472136
6.494	0.62715		12.983	0.500027		6.497	0.169144		12.981	1.18244		12.98	0.910063		6.491	0.476727
6.498	0.616519		12.991	0.499058		6.501	0.176016		12.989	1.17885		12.989	0.908987		6.495	0.476297
6.502	0.608561		12.999	0.494593		6.505	0.182868		12.998	1.17191		12.997	0.913122		6.499	0.471226
6.507	0.606669		13.008	0.496614		6.509	0.18751		13.006	1.16437		13.005	0.915483		6.503	0.46418
6.511	0.603644		13.016	0.501264		6.514	0.185315		13.014	1.16388		13.014	0.914792		6.507	0.460929
6.515	0.600192		13.024	0.505072		6.518	0.182836		13.023	1.16896		13.022	0.910508		6.511	0.459572
6.519	0.600272		13.033	0.506995		6.522	0.180015		13.031	1.18319		13.03	0.904588		6.516	0.455176
6.523	0.603252		13.041	0.501573		6.526	0.176257		13.039	1.1906		13.039	0.901764		6.52	0.449424
6.527	0.604843		13.049	0.497699		6.53	0.174376		13.047	1.18636		13.047	0.903048		6.524	0.446515
6.532	0.604843		13.057	0.499339		6.534	0.175247		13.056	1.18764		13.055	0.907847		6.528	0.446151
6.536	0.606479		13.066	0.503945		6.539	0.177558		13.064	1.19046		13.064	0.912302		6.532	0.448911
6.54	0.610403		13.074	0.505096		6.543	0.177677		13.072	1.18242		13.072	0.914012		6.536	0.448462
6.544	0.615923		13.082	0.505092		6.547	0.169375		13.081	1.17569		13.08	0.915		6.541	0.443094
6.548	0.622027		13.091	0.509962		6.551	0.160335		13.089	1.18207		13.088	0.915648		6.545	0.441024
6.552	0.629203		13.099	0.520679		6.555	0.158834		13.097	1.18905		13.097	0.917585		6.549	0.439209
6.557	0.636231		13.107	0.530616		6.559	0.15829		13.106	1.18333		13.105	0.922405		6.553	0.438679
6.561	0.640431		13.116	0.533696		6.564	0.156305		13.114	1.17526		13.113	0.926642		6.557	0.442123
6.565	0.642745		13.124	0.53452		6.568	0.1597		13.122	1.1768		13.122	0.929675		6.561	0.446751
6.569	0.644417		13.132	0.534301		6.572	0.167662		13.131	1.17866		13.13	0.930813		6.566	0.450756
6.573	0.646333		13.141	0.534348		6.576	0.174419		13.139	1.17213		13.138	0.928569		6.57	0.452533
6.577	0.648905		13.149	0.531323		6.58	0.177431		13.147	1.16181		13.147	0.928111		6.574	0.450864
6.582	0.651928		13.157	0.526277		6.584	0.177289		13.156	1.15735		13.155	0.930637		6.578	0.452859
6.586	0.654943		13.166	0.52422		6.589	0.179624		13.164	1.15768		13.163	0.933261		6.582	0.463077
6.59	0.658668		13.174	0.526408		6.593	0.181196		13.172	1.15188		13.172	0.935021		6.586	0.470764
6.594	0.661935		13.182	0.527904		6.597	0.182715		13.181	1.15044		13.18	0.934286		6.591	0.475564
6.598	0.661295		13.191	0.531133		6.601	0.184917		13.189	1.16155		13.188	0.931833		6.595	0.479765
6.602	0.659232		13.199	0.539788		6.605	0.186394		13.197	1.17353		13.197	0.93076		6.599	0.480245
6.607	0.659412		13.207	0.543369		6.609	0.176819		13.206	1.17978		13.205	0.932363		6.603	0.474736
6.611	0.659739		13.216	0.543247		6.614	0.164193		13.214	1.17944		13.213	0.937195		6.607	0.46563
6.615	0.657341		13.224	0.547995		6.618	0.153298		13.222	1.17971		13.222	0.942869		6.611	0.456956
6.619	0.654421		13.232	0.553626		6.622	0.141184		13.231	1.18664		13.23	0.945608		6.616	0.450809
6.623	0.65271		13.241	0.557274		6.626	0.13064		13.239	1.20046		13.238	0.945375		6.62	0.450552
6.627	0.650204		13.249	0.56211		6.63	0.123383		13.247	1.20933		13.247	0.943094		6.624	0.451343
6.632	0.64668		13.257	0.56638		6.634	0.121667		13.256	1.21198		13.255	0.940861		6.628	0.450326
6.636	0.643258		13.266	0.567811		6.639	0.121925		13.264	1.20758		13.263	0.941122		6.632	0.449139
6.64	0.642452		13.274	0.56655		6.643	0.122922		13.272	1.19982		13.272	0.94225		6.636	0.447321
6.644	0.641926		13.282	0.563482		6.647	0.121879		13.281	1.19279		13.28	0.943429		6.641	0.446751
6.648	0.637176		13.291	0.565033		6.651	0.12402		13.289	1.18584		13.288	0.942925		6.645	0.450861
6.652	0.633825		13.299	0.568539		6.655	0.128147		13.297	1.18764		13.297	0.938387		6.649	0.456235
6.657	0.634572		13.307	0.565362		6.659	0.131258		13.306	1.19084		13.305	0.934674		6.653	0.460474
6.661	0.635411		13.316	0.559088		6.664	0.138754		13.314	1.18821		13.313	0.933576		6.657	0.463516
6.665	0.634479		13.324	0.555047		6.668	0.15202		13.322	1.18808		13.322	0.934271		6.661	0.463
6.669	0.633868		13.332	0.55306		6.672	0.15548		13.331	1.19188		13.33	0.936759		6.666	0.461453
6.673	0.633793		13.34	0.549406		6.676	0.150613		13.339	1.19942		13.338	0.937633		6.67	0.460398
6.677	0.630898		13.349	0.545318		6.68	0.144678		13.347	1.21216		13.347	0.936886		6.674	0.456496
6.682	0.626525		13.357	0.543086		6.684	0.137478		13.356	1.22178		13.355	0.939162		6.678	0.449735
6.686	0.625007		13.365	0.543759		6.689	0.133725		13.364	1.22734		13.363	0.943691		6.682	0.44604
6.69	0.627614		13.374	0.546288		6.693	0.133212		13.372	1.22309		13.372	0.949167		6.686	0.445283
6.694	0.631575		13.382	0.546192		6.697	0.131956		13.381	1.21589		13.38	0.955331		6.691	0.447281
6.698	0.632508		13.39	0.544922		6.701	0.129995		13.389	1.21266		13.388	0.959384		6.695	0.4514
6.702	0.627287		13.399	0.545223		6.705	0.130393		13.397	1.21133		13.397	0.960231		6.699	0.454336
6.707	0.619642		13.407	0.545195		6.709	0.12896		13.405	1.20162		13.405	0.957031		6.703	0.456363
6.711	0.612611		13.415	0.540159		6.714	0.134278		13.414	1.19163		13.413	0.953106		6.707	0.460301
6.715	0.606662		13.424	0.533617		6.718	0.140866		13.422	1.18892		13.421	0.952912		6.711	0.465123
6.719	0.605814		13.432	0.529303		6.722	0.140436		13.43	1.18192		13.43	0.954644		6.716	0.469702
6.723	0.607828		13.44	0.524659		6.726	0.138872		13.439	1.17366		13.438	0.953985		6.72	0.476322
6.727	0.607837		13.449	0.517107		6.73	0.13681		13.447	1.17244		13.446	0.951683		6.724	0.481071
6.732	0.60749		13.457	0.510983		6.734	0.133593		13.455	1.18904		13.455	0.949365		6.728	0.482271
6.736	0.607196		13.465	0.510938		6.739	0.128531		13.464	1.20471		13.463	0.946661		6.732	0.480763
6.74	0.604817		13.474	0.510968		6.743	0.130435		13.472	1.21532		13.471	0.943622		6.736	0.476332
6.744	0.603338		13.482	0.507873		6.747	0.132633		13.48	1.22723		13.48	0.941945		6.74	0.468497
6.748	0.608548		13.49	0.509417		6.751	0.12965		13.489	1.24556		13.488	0.943972		6.745	0.463128
6.752	0.618221		13.499	0.517438		6.755	0.124884		13.497	1.26468		13.496	0.947438		6.749	0.46152
6.757	0.62279		13.507	0.527252		6.759	0.123643		13.505	1.27451		13.505	0.949453		6.753	0.458865
6.761	0.622308		13.515	0.535523		6.764	0.129049		13.514	1.27306		13.513	0.952937		6.757	0.456502
6.765	0.62481		13.524	0.544289		6.768	0.134997		13.522	1.27133		13.521	0.957809		6.761	0.454867
6.769	0.629472		13.532	0.554696		6.772	0.140562		13.53	1.27235		13.53	0.962017		6.765	0.451898
6.773	0.629541		13.54	0.562118		6.776	0.148588		13.539	1.2668		13.538	0.965181		6.77	0.446621
6.777	0.624633		13.549	0.564345		6.78	0.157949		13.547	1.25914		13.546	0.966281		6.774	0.440577
6.782	0.622508		13.557	0.559917		6.784	0.161063		13.555	1.25358		13.555	0.967109		6.778	0.439388
6.786	0.626144		13.565	0.556794		6.789	0.157169		13.564	1.25175		13.563	0.970425		6.782	0.443818
6.79	0.62748		13.574	0.558327		6.793	0.153735		13.572	1.2497		13.571	0.974264		6.786	0.442545
6.794	0.62238		13.582	0.556536		6.797	0.154191		13.58	1.24981		13.58	0.97541		6.79	0.436108
6.798	0.616967		13.59	0.544419		6.801	0.15919		13.589	1.2465		13.588	0.975488		6.795	0.43735
6.802	0.615788		13.598	0.52924		6.805	0.162856		13.597	1.24823		13.596	0.974363		6.799	0.442863
6.807	0.616541		13.607	0.516535		6.809	0.163023		13.605	1.25164		13.605	0.97055		6.803	0.441308
6.811	0.617013		13.615	0.505233		6.814	0.159523		13.614	1.24054		13.613	0.964742		6.807	0.437943
6.815	0.619822		13.623	0.495469		6.818	0.14966		13.622	1.23062		13.621	0.961858		6.811	0.441587
6.819	0.623432		13.632	0.488372		6.822	0.141026		13.63	1.23091		13.63	0.965713		6.815	0.446706
6.823	0.625264		13.64	0.489276		6.826	0.133235		13.639	1.23404		13.638	0.96862		6.82	0.44471
6.827	0.628375		13.648	0.491389		6.83	0.133274		13.647	1.23456		13.646	0.965391		6.824	0.44079
6.832	0.633031		13.657	0.485349		6.834	0.142411		13.655	1.22939		13.655	0.961722		6.828	0.443027
6.836	0.638317		13.665	0.485476		6.839	0.144499		13.664	1.21463		13.663	0.961203		6.832	0.446146
6.84	0.647631		13.673	0.50033		6.843	0.137306		13.672	1.20477		13.671	0.960095		6.836	0.442677
6.844	0.654328		13.682	0.513012		6.847	0.136983		13.68	1.20475		13.68	0.956576		6.84	0.439107
6.848	0.653645		13.69	0.517926		6.851	0.143431		13.689	1.20173		13.688	0.958317		6.845	0.445289
6.852	0.651661		13.698	0.52109		6.855	0.150212		13.697	1.20287		13.696	0.965778		6.849	0.451275
6.857	0.649721		13.707	0.524259		6.859	0.160697		13.705	1.20755		13.705	0.967677		6.853	0.449122
6.861	0.647627		13.715	0.53319		6.864	0.170936		13.714	1.209		13.713	0.962483		6.857	0.450001
6.865	0.647166		13.723	0.544609		6.868	0.178577		13.722	1.2182		13.721	0.958926		6.861	0.459132
6.869	0.646785		13.732	0.545892		6.872	0.17246		13.73	1.22563		13.73	0.959413		6.865	0.46289
6.873	0.642846		13.74	0.543589		6.876	0.159745		13.738	1.21633		13.738	0.960331		6.87	0.455561
6.877	0.63688		13.748	0.544048		6.88	0.150553		13.747	1.21126		13.746	0.961371		6.874	0.44904
6.881	0.629657		13.757	0.541225		6.884	0.146933		13.755	1.20783		13.754	0.965701		6.878	0.445603
6.886	0.623285		13.765	0.536641		6.888	0.144339		13.763	1.20462		13.763	0.972363		6.882	0.443357
6.89	0.61994		13.773	0.536221		6.893	0.138955		13.772	1.21313		13.771	0.974682		6.886	0.439487
6.894	0.618163		13.782	0.541417		6.897	0.135039		13.78	1.22804		13.779	0.973086		6.89	0.434025
6.898	0.619664		13.79	0.550134		6.901	0.133465		13.788	1.24443		13.788	0.974166		6.895	0.4306
6.902	0.62683		13.798	0.555459		6.905	0.133025		13.797	1.24867		13.796	0.976068		6.899	0.428155
6.906	0.63246		13.807	0.553751		6.909	0.12742		13.805	1.2315		13.804	0.97593		6.903	0.423093
6.911	0.631464		13.815	0.55462		6.913	0.122697		13.813	1.21628		13.813	0.975564		6.907	0.421258
6.915	0.630579		13.823	0.562086		6.918	0.12621		13.822	1.22529		13.821	0.975325		6.911	0.426579
6.919	0.633709		13.832	0.566326		6.922	0.13767		13.83	1.23981		13.829	0.975173		6.915	0.431171
6.923	0.639659		13.84	0.56331		6.926	0.148832		13.838	1.25263		13.838	0.973549		6.92	0.432796
6.927	0.648842		13.848	0.560775		6.93	0.153197		13.847	1.26034		13.846	0.967237		6.924	0.429443
6.931	0.65923		13.857	0.561028		6.934	0.152682		13.855	1.26031		13.854	0.95871		6.928	0.426809
6.936	0.66806		13.865	0.558454		6.938	0.152188		13.863	1.25507		13.863	0.954601		6.932	0.43452
6.94	0.66843		13.873	0.550457		6.943	0.148844		13.872	1.2414		13.871	0.954896		6.936	0.44524
6.944	0.660076		13.881	0.538871		6.947	0.142623		13.88	1.242		13.879	0.959102		6.94	0.452813
6.948	0.655086		13.89	0.53551		6.951	0.141227		13.888	1.25449		13.888	0.965947		6.945	0.459857
6.952	0.656338		13.898	0.542384		6.955	0.146245		13.897	1.25289		13.896	0.970789		6.949	0.471607
6.956	0.659112		13.906	0.548671		6.959	0.151841		13.905	1.24911		13.904	0.97382		6.953	0.480809
6.961	0.661976		13.915	0.550296		6.963	0.152075		13.913	1.24668		13.913	0.975664		6.957	0.483046
6.965	0.66544		13.923	0.555512		6.968	0.145766		13.922	1.24238		13.921	0.975543		6.961	0.485643
6.969	0.665369		13.931	0.565343		6.972	0.138755		13.93	1.25018		13.929	0.976955		6.965	0.490428
6.973	0.658752		13.94	0.57038		6.976	0.137972		13.938	1.25825		13.938	0.981479		6.97	0.495156
6.977	0.650992		13.948	0.567951		6.98	0.140561		13.947	1.26418		13.946	0.984265		6.974	0.495349
6.981	0.649554		13.956	0.559231		6.984	0.147413		13.955	1.27303		13.954	0.984065		6.978	0.49295
6.986	0.654385		13.965	0.553853		6.988	0.156231		13.963	1.28262		13.963	0.981726		6.982	0.487511
6.99	0.660603		13.973	0.555302		6.993	0.167448		13.972	1.28919		13.971	0.978327		6.986	0.477832
6.994	0.66057		13.981	0.55968		6.997	0.173013		13.98	1.30452		13.979	0.976587		6.99	0.462771
6.998	0.651753		13.99	0.563746		7.001	0.164382		13.988	1.31886		13.988	0.977716		6.995	0.449968
7.002	0.645132		13.998	0.563264		7.005	0.160468		13.997	1.32511		13.996	0.980409		6.999	0.444129
7.006	0.642414		14.006	0.558442		7.009	0.167205		14.005	1.3236		14.004	0.982603		7.003	0.441595
7.011	0.639139		14.015	0.55611		7.013	0.169839		14.013	1.31016		14.013	0.985138		7.007	0.439322
7.015	0.638274		14.023	0.559948		7.018	0.16774		14.022	1.30593		14.021	0.98723		7.011	0.432255
7.019	0.639252		14.031	0.567638		7.022	0.168446		14.03	1.3076		14.029	0.987318		7.015	0.425311
7.023	0.639976		14.04	0.581215		7.026	0.168634		14.038	1.31074		14.038	0.985904		7.02	0.427218
7.027	0.637095		14.048	0.594023		7.03	0.16845		14.047	1.30951		14.046	0.983145		7.024	0.430193
7.031	0.630358		14.056	0.597187		7.034	0.166615		14.055	1.31254		14.054	0.977993		7.028	0.432583
7.036	0.630273		14.065	0.593912		7.038	0.165696		14.063	1.31859		14.063	0.973005		7.032	0.439933
7.04	0.639124		14.073	0.587895		7.043	0.170588		14.072	1.31906		14.071	0.971688		7.036	0.452013
7.044	0.645955		14.081	0.581369		7.047	0.171472		14.08	1.3202		14.079	0.971465		7.04	0.463974
7.048	0.64744		14.09	0.577211		7.051	0.166301		14.088	1.32881		14.088	0.971425		7.045	0.473548
7.052	0.647224		14.098	0.571781		7.055	0.159697		14.096	1.33955		14.096	0.971593		7.049	0.482322
7.056	0.647522		14.106	0.561899		7.059	0.158293		14.105	1.33681		14.104	0.970389		7.053	0.491849
7.061	0.647912		14.115	0.548648		7.063	0.162422		14.113	1.33406		14.112	0.969117		7.057	0.49532
7.065	0.649193		14.123	0.537418		7.068	0.164955		14.121	1.33539		14.121	0.969537		7.061	0.488535
7.069	0.654278		14.131	0.532867		7.072	0.162997		14.13	1.33376		14.129	0.972685		7.065	0.487983
7.073	0.661072		14.14	0.530954		7.076	0.162021		14.138	1.32361		14.137	0.979844		7.07	0.494134
7.077	0.665113		14.148	0.527891		7.08	0.16836		14.146	1.31408		14.146	0.987327		7.074	0.493433
7.081	0.663799		14.156	0.521577		7.084	0.174699		14.155	1.31242		14.154	0.989276		7.078	0.486615
7.086	0.655004		14.164	0.512362		7.088	0.178398		14.163	1.30685		14.162	0.987854		7.082	0.481826
7.09	0.644551		14.173	0.507838		7.093	0.185237		14.171	1.29477		14.171	0.987299		7.086	0.477875
7.094	0.637472		14.181	0.512003		7.097	0.200216		14.18	1.28828		14.179	0.988492		7.09	0.474039
7.098	0.633781		14.189	0.521887		7.101	0.204338		14.188	1.29218		14.187	0.991278		7.095	0.471919
7.102	0.63179		14.198	0.537378		7.105	0.191954		14.196	1.29755		14.196	0.994882		7.099	0.473945
7.106	0.627597		14.206	0.554675		7.109	0.1764		14.205	1.29764		14.204	0.998692		7.103	0.478948
7.111	0.619347		14.214	0.565846		7.113	0.163361		14.213	1.29789		14.212	1.00251		7.107	0.479002
7.115	0.612559		14.223	0.572597		7.118	0.15919		14.221	1.30378		14.221	1.00564		7.111	0.474506
7.119	0.609847		14.231	0.579976		7.122	0.155246		14.23	1.30154		14.229	1.00737		7.115	0.470504
7.123	0.610357		14.239	0.585372		7.126	0.145919		14.238	1.29552		14.237	1.00706		7.12	0.470371
7.127	0.617487		14.248	0.592337		7.13	0.136725		14.246	1.30823		14.246	1.00351		7.124	0.473329
7.131	0.628222		14.256	0.600818		7.134	0.12871		14.255	1.3279		14.254	0.999424		7.128	0.472582
7.136	0.64263		14.264	0.603695		7.138	0.119793		14.263	1.34177		14.262	0.998001		7.132	0.46408
7.14	0.655204		14.273	0.603796		7.143	0.123593		14.271	1.35018		14.271	0.997776		7.136	0.457939
7.144	0.664401		14.281	0.603796		7.147	0.136129		14.28	1.35004		14.279	0.996865		7.14	0.458801
7.148	0.673963		14.289	0.600693		7.151	0.154484		14.288	1.34615		14.287	0.996146		7.145	0.458416
7.152	0.683613		14.298	0.593694		7.155	0.174745		14.296	1.34114		14.296	0.995825		7.149	0.455699
7.156	0.686562		14.306	0.58314		7.159	0.186233		14.305	1.33535		14.304	0.994942		7.153	0.455169
7.161	0.684243		14.314	0.572563		7.163	0.188269		14.313	1.33203		14.312	0.994679		7.157	0.460384
7.165	0.687076		14.323	0.571373		7.168	0.187778		14.321	1.3369		14.321	0.99456		7.161	0.465219
7.169	0.688302		14.331	0.577246		7.172	0.18812		14.33	1.33635		14.329	0.995865		7.165	0.466361
7.173	0.678707		14.339	0.580369		7.176	0.185769		14.338	1.33128		14.337	0.997425		7.17	0.471126
7.177	0.664398		14.348	0.579655		7.18	0.189299		14.346	1.32457		14.346	0.995417		7.174	0.483902
7.181	0.655651		14.356	0.575252		7.184	0.193828		14.355	1.31873		14.354	0.994181		7.178	0.487994
7.186	0.650303		14.364	0.568057		7.188	0.195873		14.363	1.31771		14.362	0.995696		7.182	0.48091
7.19	0.648128		14.373	0.560634		7.193	0.193973		14.371	1.32256		14.371	0.997225		7.186	0.480478
7.194	0.64466		14.381	0.558743		7.197	0.186408		14.38	1.333		14.379	0.998271		7.19	0.486427
7.198	0.638835		14.389	0.567069		7.201	0.175599		14.388	1.33803		14.387	1.00036		7.195	0.493056
7.202	0.635688		14.398	0.576087		7.205	0.163211		14.396	1.34571		14.396	1.00303		7.199	0.498188
7.206	0.628543		14.406	0.578244		7.209	0.157849		14.405	1.35448		14.404	1.00269		7.203	0.500163
7.211	0.6217		14.414	0.580718		7.213	0.16102		14.413	1.35502		14.412	1.00178		7.207	0.497462
7.215	0.623884		14.422	0.586684		7.218	0.164931		14.421	1.35395		14.421	1.00563		7.211	0.487835
7.219	0.627607		14.431	0.59157		7.222	0.158963		14.43	1.35439		14.429	1.01192		7.215	0.478388
7.223	0.626706		14.439	0.595797		7.226	0.14888		14.438	1.34685		14.437	1.01381		7.219	0.479189
7.227	0.623096		14.447	0.603931		7.23	0.145914		14.446	1.33993		14.445	1.01172		7.224	0.484639
7.231	0.617595		14.456	0.615122		7.234	0.143249		14.454	1.33199		14.454	1.00867		7.228	0.485642
7.236	0.618539		14.464	0.618434		7.238	0.14071		14.463	1.32062		14.462	1.00439		7.232	0.480507
7.24	0.62763		14.472	0.611843		7.242	0.142185		14.471	1.31396		14.47	0.998764		7.236	0.47058
7.244	0.632167		14.481	0.606638		7.247	0.155472		14.479	1.30698		14.479	0.993867		7.24	0.464163
7.248	0.632699		14.489	0.606873		7.251	0.169095		14.488	1.28738		14.487	0.994951		7.244	0.466525
7.252	0.632496		14.497	0.607529		7.255	0.17278		14.496	1.27279		14.495	0.999125		7.249	0.469281
7.256	0.631754		14.506	0.603466		7.259	0.172551		14.504	1.27637		14.504	0.999261		7.253	0.473042
7.261	0.631033		14.514	0.595642		7.263	0.173551		14.513	1.27824		14.512	0.998488		7.257	0.477648
7.265	0.630841		14.522	0.590591		7.267	0.177758		14.521	1.28322		14.52	1.00085		7.261	0.479209
7.269	0.63249		14.531	0.589123		7.272	0.177734		14.529	1.2904		14.529	0.998907		7.265	0.479063
7.273	0.635636		14.539	0.589217		7.276	0.174846		14.538	1.2963		14.537	0.991487		7.269	0.4771
7.277	0.639689		14.547	0.594952		7.28	0.175048		14.546	1.30484		14.545	0.987496		7.274	0.477819
7.281	0.64201		14.556	0.603142		7.284	0.171788		14.554	1.31684		14.554	0.98717		7.278	0.482791
7.285	0.645158		14.564	0.608042		7.288	0.164727		14.563	1.32108		14.562	0.987434		7.282	0.484187
7.29	0.651613		14.572	0.612609		7.292	0.163637		14.571	1.32747		14.57	0.98781		7.286	0.478272
7.294	0.66073		14.581	0.616888		7.297	0.164754		14.579	1.33744		14.579	0.988222		7.29	0.473226
7.298	0.665498		14.589	0.617494		7.301	0.163195		14.588	1.33572		14.587	0.989012		7.294	0.471477
7.302	0.663575		14.597	0.618754		7.305	0.16257		14.596	1.33033		14.595	0.989013		7.299	0.467413
7.306	0.665584		14.606	0.623617		7.309	0.160038		14.604	1.32901		14.604	0.988296		7.303	0.463109
7.31	0.672614		14.614	0.626829		7.313	0.156857		14.613	1.33415		14.612	0.99365		7.307	0.462182
7.315	0.676976		14.622	0.627983		7.317	0.158892		14.621	1.33625		14.62	1.0046		7.311	0.461446
7.319	0.675981		14.631	0.628807		7.322	0.159743		14.629	1.33004		14.629	1.01107		7.315	0.457482
7.323	0.672908		14.639	0.628741		7.326	0.158371		14.638	1.32059		14.637	1.0128		7.319	0.455087
7.327	0.670141		14.647	0.629479		7.33	0.158882		14.646	1.31517		14.645	1.01205		7.324	0.459663
7.331	0.666966		14.656	0.630178		7.334	0.158161		14.654	1.31597		14.654	1.01012		7.328	0.464128
7.335	0.662141		14.664	0.626333		7.338	0.158028		14.663	1.31239		14.662	1.00961		7.332	0.468582
7.34	0.661753		14.672	0.61825		7.342	0.162627		14.671	1.30595		14.67	1.00999		7.336	0.473527
7.344	0.668966		14.681	0.612238		7.347	0.165041		14.679	1.30508		14.679	1.01048		7.34	0.479085
7.348	0.674543		14.689	0.607885		7.351	0.164016		14.688	1.30231		14.687	1.01195		7.344	0.484946
7.352	0.675125		14.697	0.602523		7.355	0.16355		14.696	1.28822		14.695	1.01466		7.349	0.488995
7.356	0.676596		14.705	0.596818		7.359	0.162016		14.704	1.28408		14.704	1.01741		7.353	0.49402
7.36	0.677478		14.714	0.591745		7.363	0.168416		14.713	1.29209		14.712	1.02071		7.357	0.501667
7.365	0.67675		14.722	0.589982		7.367	0.179691		14.721	1.29536		14.72	1.02303		7.361	0.506138
7.369	0.678659		14.73	0.585407		7.372	0.187743		14.729	1.3025		14.729	1.02388		7.365	0.504045
7.373	0.682033		14.739	0.573495		7.376	0.191334		14.738	1.31128		14.737	1.02504		7.369	0.505545
7.377	0.684235		14.747	0.563689		7.38	0.189614		14.746	1.31584		14.745	1.02521		7.374	0.510491
7.381	0.685166		14.755	0.563909		7.384	0.186436		14.754	1.31401		14.754	1.02536		7.378	0.516985
7.385	0.684744		14.764	0.575167		7.388	0.184484		14.763	1.31293		14.762	1.02618		7.382	0.52317
7.39	0.681001		14.772	0.589396		7.392	0.184869		14.771	1.32453		14.77	1.02543		7.386	0.523516
7.394	0.675643		14.78	0.596176		7.397	0.18576		14.779	1.33896		14.778	1.02199		7.39	0.519758
7.398	0.669694		14.789	0.597086		7.401	0.185331		14.788	1.34534		14.787	1.01633		7.394	0.510294
7.402	0.664762		14.797	0.59259		7.405	0.178022		14.796	1.34565		14.795	1.00997		7.399	0.501857
7.406	0.664561		14.805	0.58456		7.409	0.169876		14.804	1.35033		14.803	1.00696		7.403	0.500441
7.41	0.668216		14.814	0.587461		7.413	0.163279		14.812	1.35676		14.812	1.00773		7.407	0.500221
7.415	0.673315		14.822	0.602275		7.417	0.15756		14.821	1.35719		14.82	1.00881		7.411	0.499687
7.419	0.678539		14.83	0.618716		7.422	0.156462		14.829	1.35601		14.828	1.01098		7.415	0.495563
7.423	0.68388		14.839	0.633821		7.426	0.157302		14.837	1.3605		14.837	1.01487		7.419	0.485611
7.427	0.687228		14.847	0.638995		7.43	0.159734		14.846	1.36851		14.845	1.018		7.424	0.475924
7.431	0.688642		14.855	0.63473		7.434	0.163246		14.854	1.37118		14.853	1.01959		7.428	0.469405
7.435	0.687788		14.864	0.634855		7.438	0.164765		14.862	1.37249		14.862	1.02076		7.432	0.466168
7.44	0.687464		14.872	0.63981		7.442	0.163311		14.871	1.37118		14.87	1.02329		7.436	0.468659
7.444	0.69198		14.88	0.648098		7.447	0.162182		14.879	1.36463		14.878	1.02623		7.44	0.470891
7.448	0.697744		14.889	0.65791		7.451	0.160162		14.887	1.3556		14.887	1.02698		7.444	0.468208
7.452	0.699117		14.897	0.660074		7.455	0.156764		14.896	1.35587		14.895	1.02617		7.449	0.465143
7.456	0.694571		14.905	0.6568		7.459	0.151228		14.904	1.36475		14.903	1.0244		7.453	0.461325
7.46	0.685621		14.914	0.653516		7.463	0.147328		14.912	1.36087		14.912	1.02335		7.457	0.462168
7.465	0.677981		14.922	0.652483		7.467	0.149188		14.921	1.35092		14.92	1.02268		7.461	0.470028
7.469	0.673954		14.93	0.656555		7.472	0.150241		14.929	1.34861		14.928	1.0181		7.465	0.475852
7.473	0.67098		14.939	0.662148		7.476	0.145255		14.937	1.34583		14.937	1.01074		7.469	0.481049
7.477	0.668267		14.947	0.66719		7.48	0.136635		14.946	1.34325		14.945	1.00731		7.474	0.486468
7.481	0.667556		14.955	0.669778		7.484	0.128674		14.954	1.34172		14.953	1.00799		7.478	0.491167
7.485	0.666148		14.964	0.669558		7.488	0.126126		14.962	1.33787		14.962	1.01035		7.482	0.493317
7.49	0.659618		14.972	0.667077		7.492	0.131948		14.971	1.33856		14.97	1.01496		7.486	0.493884
7.494	0.648991		14.98	0.663001		7.497	0.135312		14.979	1.33363		14.978	1.02167		7.49	0.494896
7.498	0.643463		14.988	0.661616		7.501	0.135609		14.987	1.32317		14.987	1.02989		7.494	0.492918
7.502	0.646549		14.997	0.659888		7.505	0.138416		14.996	1.33075		14.995	1.03392		7.499	0.483659
7.506	0.650528		15.005	0.65047		7.509	0.140534		15.004	1.34667		15.003	1.03359		7.503	0.471221
7.51	0.654363		15.013	0.633517		7.513	0.143429		15.012	1.35289		15.012	1.03822		7.507	0.460363
7.515	0.66055		15.022	0.614903		7.517	0.149608		15.021	1.35339		15.02	1.04722		7.511	0.456314
7.519	0.667668		15.03	0.600689		7.522	0.157221		15.029	1.35193		15.028	1.05079		7.515	0.461231
7.523	0.667718		15.038	0.598634		7.526	0.166774		15.037	1.35447		15.037	1.0507		7.519	0.464771
7.527	0.664895		15.047	0.603882		7.53	0.169955		15.046	1.36901		15.045	1.05252		7.524	0.466957
7.531	0.671288		15.055	0.610584		7.534	0.164051		15.054	1.3794		15.053	1.05095		7.528	0.467872
7.535	0.67957		15.063	0.616706		7.538	0.163436		15.062	1.38356		15.062	1.0418		7.532	0.465399
7.54	0.676356		15.072	0.614964		7.542	0.169587		15.071	1.38679		15.07	1.03311		7.536	0.467571
7.544	0.669715		15.08	0.611818		7.547	0.174464		15.079	1.38571		15.078	1.03163		7.54	0.47678
7.548	0.664122		15.088	0.61642		7.551	0.174684		15.087	1.38442		15.087	1.03157		7.544	0.480182
7.552	0.65961		15.097	0.625303		7.555	0.172149		15.096	1.38244		15.095	1.02888		7.549	0.480818
7.556	0.658005		15.105	0.634564		7.559	0.169298		15.104	1.38092		15.103	1.02692		7.553	0.485325
7.56	0.656346		15.113	0.641756		7.563	0.16599		15.112	1.38129		15.112	1.02854		7.557	0.486031
7.565	0.658043		15.122	0.641768		7.567	0.162627		15.121	1.3766		15.12	1.02935		7.561	0.486931
7.569	0.660421		15.13	0.638759		7.572	0.160419		15.129	1.36836		15.128	1.02607		7.565	0.489583
7.573	0.658508		15.138	0.638418		7.576	0.159573		15.137	1.37223		15.136	1.02405		7.569	0.492971
7.577	0.658689		15.147	0.641748		7.58	0.157362		15.145	1.37942		15.145	1.028		7.574	0.496763
7.581	0.666465		15.155	0.649226		7.584	0.155184		15.154	1.38175		15.153	1.03348		7.578	0.493979
7.585	0.672391		15.163	0.653833		7.588	0.15199		15.162	1.37909		15.161	1.03601		7.582	0.488602
7.59	0.674546		15.172	0.652299		7.592	0.149666		15.17	1.36726		15.17	1.03809		7.586	0.492584
7.594	0.673005		15.18	0.647856		7.597	0.151337		15.179	1.35961		15.178	1.03937		7.59	0.502092
7.598	0.667679		15.188	0.643554		7.601	0.152681		15.187	1.35957		15.186	1.0353		7.594	0.505319
7.602	0.665907		15.197	0.641112		7.605	0.15407		15.195	1.36036		15.195	1.02893		7.599	0.501356
7.606	0.665815		15.205	0.635539		7.609	0.161456		15.204	1.36214		15.203	1.02731		7.603	0.495951
7.61	0.66302		15.213	0.623189		7.613	0.174077		15.212	1.36455		15.211	1.02909		7.607	0.49272
7.615	0.660542		15.222	0.613398		7.617	0.182315		15.22	1.36043		15.22	1.03166		7.611	0.491592
7.619	0.663058		15.23	0.614277		7.621	0.186488		15.229	1.35198		15.228	1.0329		7.615	0.48978
7.623	0.663842		15.238	0.618065		7.626	0.192695		15.237	1.34592		15.236	1.02879		7.619	0.488939
7.627	0.660198		15.247	0.623444		7.63	0.199255		15.245	1.34163		15.245	1.02433		7.624	0.488805
7.631	0.661125		15.255	0.630425		7.634	0.202523		15.254	1.34512		15.253	1.0244		7.628	0.487117
7.635	0.66811		15.263	0.638248		7.638	0.203798		15.262	1.35143		15.261	1.0272		7.632	0.485353
7.64	0.672709		15.271	0.648115		7.642	0.208765		15.27	1.35252		15.27	1.03491		7.636	0.482527
7.644	0.672512		15.28	0.655969		7.646	0.215152		15.279	1.35952		15.278	1.04191		7.64	0.481781
7.648	0.674416		15.288	0.664261		7.651	0.210429		15.287	1.36683		15.286	1.04253		7.644	0.482787
7.652	0.679774		15.296	0.678995		7.655	0.19953		15.295	1.36529		15.295	1.04237		7.649	0.478338
7.656	0.681012		15.305	0.692969		7.659	0.19205		15.304	1.36227		15.303	1.04377		7.653	0.472184
7.66	0.676021		15.313	0.697933		7.663	0.187406		15.312	1.36545		15.311	1.04701		7.657	0.47083
7.665	0.67654		15.321	0.699603		7.667	0.179659		15.32	1.37123		15.32	1.05273		7.661	0.471779
7.669	0.685227		15.33	0.701741		7.671	0.17024		15.329	1.38055		15.328	1.05468		7.665	0.471205
7.673	0.690776		15.338	0.704735		7.676	0.162779		15.337	1.38816		15.336	1.05132		7.669	0.472199
7.677	0.691348		15.346	0.707077		7.68	0.158582		15.345	1.38322		15.345	1.04908		7.674	0.477821
7.681	0.694197		15.355	0.703109		7.684	0.15462		15.354	1.3791		15.353	1.04659		7.678	0.481998
7.685	0.696934		15.363	0.696865		7.688	0.148147		15.362	1.37365		15.361	1.04287		7.682	0.48414
7.689	0.690608		15.371	0.694951		7.692	0.144583		15.37	1.37018		15.37	1.03977		7.686	0.48639
7.694	0.680894		15.38	0.695823		7.696	0.145669		15.379	1.37594		15.378	1.03443		7.69	0.491719
7.698	0.674138		15.388	0.696905		7.701	0.149929		15.387	1.37909		15.386	1.02938		7.694	0.497737
7.702	0.670496		15.396	0.694529		7.705	0.154038		15.395	1.37741		15.395	1.02754		7.698	0.501366
7.706	0.667516		15.405	0.689627		7.709	0.157735		15.404	1.3761		15.403	1.02674		7.703	0.504939
7.71	0.664596		15.413	0.682502		7.713	0.161777		15.412	1.37522		15.411	1.02823		7.707	0.509243
7.714	0.666187		15.421	0.67243		7.717	0.165866		15.42	1.38147		15.42	1.02876		7.711	0.510546
7.719	0.665806		15.43	0.670389		7.721	0.166679		15.429	1.39576		15.428	1.02502		7.715	0.506653
7.723	0.661621		15.438	0.681098		7.726	0.164938		15.437	1.40259		15.436	1.02291		7.719	0.507452
7.727	0.659559		15.446	0.69132		7.73	0.167402		15.445	1.40259		15.445	1.02592		7.723	0.512012
7.731	0.663691		15.455	0.695618		7.734	0.174037		15.454	1.39307		15.453	1.03059		7.728	0.513991
7.735	0.668841		15.463	0.695857		7.738	0.180658		15.462	1.38071		15.461	1.03602		7.732	0.515637
7.739	0.67382		15.471	0.69325		7.742	0.1856		15.47	1.37491		15.469	1.04058		7.736	0.520461
7.744	0.68071		15.48	0.695426		7.746	0.190458		15.479	1.37284		15.478	1.04155		7.74	0.525764
7.748	0.688342		15.488	0.704124		7.751	0.195887		15.487	1.36994		15.486	1.03985		7.744	0.527959
7.752	0.69447		15.496	0.715661		7.755	0.201346		15.495	1.36525		15.494	1.03629		7.748	0.529869
7.756	0.69604		15.505	0.728441		7.759	0.206454		15.503	1.35304		15.503	1.03422		7.753	0.534014
7.76	0.695387		15.513	0.729306		7.763	0.211869		15.512	1.34081		15.511	1.03518		7.757	0.536837
7.764	0.695151		15.521	0.720609		7.767	0.213019		15.52	1.34065		15.519	1.03656		7.761	0.532546
7.769	0.698171		15.529	0.718812		7.771	0.208991		15.528	1.34526		15.528	1.03817		7.765	0.525467
7.773	0.703665		15.538	0.719668		7.776	0.207886		15.537	1.35972		15.536	1.04273		7.769	0.521271
7.777	0.70803		15.546	0.716018		7.78	0.207821		15.545	1.37093		15.544	1.0447		7.773	0.52025
7.781	0.710716		15.554	0.712273		7.784	0.20438		15.553	1.37397		15.553	1.03922		7.778	0.51834
7.785	0.70823		15.563	0.708903		7.788	0.199501		15.562	1.37665		15.561	1.03499		7.782	0.515989
7.789	0.702466		15.571	0.702782		7.792	0.199666		15.57	1.38013		15.569	1.03683		7.786	0.516325
7.794	0.701714		15.579	0.695716		7.796	0.201315		15.578	1.38508		15.578	1.04014		7.79	0.514019
7.798	0.702343		15.588	0.692288		7.801	0.190964		15.587	1.39314		15.586	1.04296		7.794	0.507844
7.802	0.705499		15.596	0.697923		7.805	0.178756		15.595	1.39819		15.594	1.04573		7.798	0.504187
7.806	0.709897		15.604	0.706766		7.809	0.183988		15.603	1.39598		15.603	1.04785		7.803	0.503718
7.81	0.707727		15.613	0.710916		7.813	0.194632		15.612	1.39094		15.611	1.05016		7.807	0.500173
7.814	0.703917		15.621	0.708082		7.817	0.193084		15.62	1.38349		15.619	1.05263		7.811	0.495788
7.819	0.703446		15.629	0.702554		7.821	0.186792		15.628	1.3808		15.628	1.05769		7.815	0.490043
7.823	0.705802		15.638	0.702025		7.826	0.185633		15.637	1.38357		15.636	1.06918		7.819	0.483309
7.827	0.712296		15.646	0.703958		7.83	0.18892		15.645	1.39319		15.644	1.07888		7.823	0.481682
7.831	0.712697		15.654	0.706292		7.834	0.190693		15.653	1.40265		15.653	1.08408		7.828	0.480025
7.835	0.698964		15.663	0.710857		7.838	0.188819		15.662	1.40841		15.661	1.09042		7.832	0.478512
7.839	0.687493		15.671	0.714554		7.842	0.19529		15.67	1.41074		15.669	1.09715		7.836	0.479462
7.844	0.681665		15.679	0.716368		7.846	0.202589		15.678	1.40592		15.678	1.09956		7.84	0.479606
7.848	0.67386		15.688	0.718142		7.851	0.196195		15.687	1.3995		15.686	1.09841		7.844	0.479428
7.852	0.666798		15.696	0.718298		7.855	0.187188		15.695	1.39183		15.694	1.09493		7.848	0.48254
7.856	0.66353		15.704	0.719941		7.859	0.185497		15.703	1.38527		15.703	1.08818		7.853	0.488318
7.86	0.660941		15.713	0.726293		7.863	0.185497		15.712	1.38033		15.711	1.08032		7.857	0.494857
7.864	0.655476		15.721	0.726281		7.867	0.183347		15.72	1.3771		15.719	1.07316		7.861	0.496158
7.869	0.647286		15.729	0.719026		7.871	0.179959		15.728	1.36942		15.728	1.06836		7.865	0.489023
7.873	0.645088		15.738	0.711382		7.876	0.173605		15.737	1.36321		15.736	1.0627		7.869	0.487426
7.877	0.651896		15.746	0.703292		7.88	0.168538		15.745	1.36174		15.744	1.05267		7.873	0.492802
7.881	0.655435		15.754	0.696049		7.884	0.166805		15.753	1.36485		15.753	1.04551		7.878	0.495805
7.885	0.656572		15.763	0.688249		7.888	0.161594		15.762	1.37616		15.761	1.04847		7.882	0.496084
7.889	0.665775		15.771	0.67847		7.892	0.156485		15.77	1.38819		15.769	1.05201		7.886	0.495885
7.894	0.67754		15.779	0.669618		7.896	0.159052		15.778	1.4008		15.778	1.05151		7.89	0.495813
7.898	0.682253		15.788	0.6662		7.901	0.163858		15.787	1.41011		15.786	1.05156		7.894	0.495858
7.902	0.684302		15.796	0.667412		7.905	0.166782		15.795	1.41682		15.794	1.05292		7.898	0.496237
7.906	0.688057		15.804	0.671926		7.909	0.170076		15.803	1.41587		15.802	1.05423		7.903	0.502798
7.91	0.693663		15.812	0.677754		7.913	0.174265		15.812	1.41163		15.811	1.05362		7.907	0.511754
7.914	0.700896		15.821	0.683803		7.917	0.180191		15.82	1.41369		15.819	1.05244		7.911	0.511243
7.919	0.707909		15.829	0.688417		7.921	0.188733		15.828	1.41608		15.827	1.05373		7.915	0.50713
7.923	0.715062		15.837	0.691201		7.926	0.194058		15.837	1.41824		15.836	1.05574		7.919	0.507434
7.927	0.719701		15.846	0.694225		7.93	0.200493		15.845	1.41832		15.844	1.0544		7.923	0.508114
7.931	0.717677		15.854	0.69923		7.934	0.2067		15.853	1.40939		15.852	1.05599		7.928	0.505651
7.935	0.711963		15.862	0.706929		7.938	0.206341		15.861	1.40051		15.861	1.06171		7.932	0.501959
7.939	0.705299		15.871	0.715931		7.942	0.200855		15.87	1.39881		15.869	1.06503		7.936	0.494565
7.944	0.698347		15.879	0.722971		7.946	0.19456		15.878	1.40177		15.877	1.06675		7.94	0.489611
7.948	0.691115		15.887	0.726998		7.951	0.189835		15.886	1.41617		15.886	1.06715		7.944	0.488983
7.952	0.683063		15.896	0.728726		7.955	0.184171		15.895	1.43037		15.894	1.06812		7.948	0.488992
7.956	0.674303		15.904	0.725294		7.959	0.175842		15.903	1.43281		15.902	1.07265		7.953	0.493001
7.96	0.671282		15.912	0.71372		7.963	0.165266		15.911	1.42737		15.911	1.0773		7.957	0.495735
7.964	0.669313		15.921	0.704147		7.967	0.161135		15.92	1.41613		15.919	1.07665		7.961	0.495189
7.969	0.661537		15.929	0.705036		7.971	0.162086		15.928	1.40541		15.927	1.07429		7.965	0.497118
7.973	0.65427		15.937	0.708696		7.976	0.164587		15.936	1.40482		15.936	1.07403		7.969	0.503618
7.977	0.65569		15.946	0.711856		7.98	0.167426		15.945	1.40342		15.944	1.07326		7.973	0.510038
7.981	0.663518		15.954	0.71178		7.984	0.174089		15.953	1.39613		15.952	1.07328		7.978	0.517724
7.985	0.673942		15.962	0.710232		7.988	0.183851		15.961	1.39317		15.961	1.07424		7.982	0.521151
7.989	0.683594		15.971	0.711428		7.992	0.19275		15.97	1.38768		15.969	1.07527		7.986	0.517499
7.994	0.688579		15.979	0.716538		7.996	0.196748		15.978	1.38346		15.977	1.07654		7.99	0.514822
7.998	0.691914		15.987	0.721056		8	0.195886		15.986	1.38189		15.986	1.07697		7.994	0.512777
8.002	0.691266		15.996	0.7267		8.005	0.199043		15.995	1.38064		15.994	1.07822		7.998	0.511657
8.006	0.6872		16.004	0.733552		8.009	0.204287		16.003	1.38319		16.002	1.08208		8.003	0.511466
8.01	0.68646		16.012	0.733097		8.013	0.202807		16.011	1.38896		16.011	1.08463		8.007	0.510186
8.014	0.688621		16.021	0.728988		8.017	0.195806		16.02	1.39458		16.019	1.08289		8.011	0.507629
8.019	0.687155		16.029	0.721822		8.021	0.18997		16.028	1.39953		16.027	1.07858		8.015	0.504503
8.023	0.682279		16.037	0.712436		8.025	0.185071		16.036	1.4037		16.036	1.07365		8.019	0.50196
8.027	0.675035		16.046	0.701947		8.03	0.183993		16.045	1.3944		16.044	1.07277		8.023	0.498565
8.031	0.672295		16.054	0.689068		8.034	0.183349		16.053	1.3819		16.052	1.07514		8.028	0.496552
8.035	0.676508		16.062	0.674726		8.038	0.178894		16.061	1.37455		16.061	1.07375		8.032	0.497394
8.039	0.680075		16.071	0.670396		8.042	0.1777		16.07	1.37118		16.069	1.06979		8.036	0.498339
8.044	0.681101		16.079	0.677327		8.046	0.177705		16.078	1.37892		16.077	1.0679		8.04	0.500604
8.048	0.68313		16.087	0.681704		8.05	0.173064		16.086	1.38725		16.086	1.0674		8.044	0.503639
8.052	0.68823		16.095	0.683833		8.055	0.168864		16.095	1.39077		16.094	1.06759		8.048	0.507741
8.056	0.691631		16.104	0.689508		8.059	0.168259		16.103	1.39561		16.102	1.06786		8.053	0.509731
8.06	0.692624		16.112	0.695007		8.063	0.167174		16.111	1.40445		16.111	1.06882		8.057	0.509738
8.064	0.691544		16.12	0.69825		8.067	0.167514		16.12	1.41562		16.119	1.07246		8.061	0.511855
8.068	0.690067		16.129	0.704775		8.071	0.167716		16.128	1.4321		16.127	1.07509		8.065	0.517042
8.073	0.685129		16.137	0.714715		8.075	0.163988		16.136	1.44192		16.136	1.07649		8.069	0.519667
8.077	0.678506		16.145	0.723633		8.08	0.163484		16.145	1.44271		16.144	1.08171		8.073	0.517291
8.081	0.675118		16.154	0.725434		8.084	0.164462		16.153	1.44323		16.152	1.08727		8.078	0.514685
8.085	0.673654		16.162	0.719185		8.088	0.16093		16.161	1.43966		16.16	1.0879		8.082	0.511065
8.089	0.676924		16.17	0.705148		8.092	0.157775		16.17	1.43297		16.169	1.08653		8.086	0.507379
8.093	0.682038		16.179	0.692051		8.096	0.160012		16.178	1.42765		16.177	1.08464		8.09	0.502985
8.098	0.68988		16.187	0.679995		8.1	0.167412		16.186	1.42058		16.185	1.0814		8.094	0.500986
8.102	0.696815		16.195	0.6758		8.105	0.176016		16.195	1.41208		16.194	1.0771		8.098	0.501775
8.106	0.702776		16.204	0.683742		8.109	0.181898		16.203	1.41306		16.202	1.07304		8.103	0.497282
8.11	0.705348		16.212	0.691184		8.113	0.183286		16.211	1.41668		16.21	1.06779		8.107	0.491618
8.114	0.703761		16.22	0.69554		8.117	0.183325		16.219	1.42711		16.219	1.06382		8.111	0.49122
8.118	0.702806		16.229	0.700293		8.121	0.186334		16.228	1.44158		16.227	1.06194		8.115	0.493549
8.123	0.699721		16.237	0.706015		8.125	0.190205		16.236	1.4531		16.235	1.05955		8.119	0.499827
8.127	0.693088		16.245	0.713554		8.13	0.194665		16.244	1.46277		16.244	1.05785		8.123	0.504261
8.131	0.681565		16.254	0.726648		8.134	0.202688		16.253	1.47518		16.252	1.05524		8.128	0.502128
8.135	0.66878		16.262	0.73343		8.138	0.209122		16.261	1.48511		16.26	1.05142		8.132	0.498404
8.139	0.65555		16.27	0.736252		8.142	0.204584		16.269	1.49021		16.269	1.04881		8.136	0.492306
8.143	0.650278		16.279	0.7379		8.146	0.195504		16.278	1.49327		16.277	1.04985		8.14	0.489928
8.148	0.650267		16.287	0.732787		8.15	0.186221		16.286	1.48586		16.285	1.05238		8.144	0.49588
8.152	0.653082		16.295	0.725329		8.155	0.17682		16.294	1.47825		16.294	1.05519		8.148	0.503402
8.156	0.661431		16.304	0.718698		8.159	0.170548		16.303	1.47232		16.302	1.05684		8.153	0.508984
8.16	0.672938		16.312	0.713161		8.163	0.165281		16.311	1.4629		16.31	1.05639		8.157	0.510558
8.164	0.682012		16.32	0.711021		8.167	0.159271		16.319	1.45089		16.319	1.05796		8.161	0.505246
8.168	0.689426		16.329	0.716835		8.171	0.153751		16.328	1.44383		16.327	1.06087		8.165	0.501216
8.173	0.696226		16.337	0.719095		8.175	0.145632		16.336	1.43978		16.335	1.06266		8.169	0.502984
8.177	0.700196		16.345	0.714394		8.18	0.139479		16.344	1.42885		16.344	1.06478		8.173	0.506651
8.181	0.706117		16.353	0.710213		8.184	0.140781		16.353	1.4204		16.352	1.06695		8.177	0.512951
8.185	0.712947		16.362	0.702122		8.188	0.142902		16.361	1.42177		16.36	1.07107		8.182	0.514609
8.189	0.717272		16.37	0.69631		8.192	0.144198		16.369	1.42595		16.369	1.0785		8.186	0.510136
8.193	0.720591		16.378	0.696905		8.196	0.152359		16.378	1.42723		16.377	1.08386		8.19	0.501759
8.198	0.722584		16.387	0.699215		8.2	0.163674		16.386	1.42577		16.385	1.08638		8.194	0.490553
8.202	0.718793		16.395	0.702749		8.205	0.174493		16.394	1.42705		16.394	1.08749		8.198	0.482236
8.206	0.710977		16.403	0.707463		8.209	0.184283		16.403	1.43336		16.402	1.0869		8.202	0.478237
8.21	0.701288		16.412	0.706624		8.213	0.187727		16.411	1.43965		16.41	1.08666		8.207	0.48003
8.214	0.696437		16.42	0.705263		8.217	0.189758		16.419	1.43874		16.419	1.08823		8.211	0.482986
8.218	0.697391		16.428	0.714669		8.221	0.196494		16.428	1.44046		16.427	1.09064		8.215	0.484578
8.223	0.694766		16.437	0.729686		8.225	0.203424		16.436	1.44621		16.435	1.09405		8.219	0.485254
8.227	0.685769		16.445	0.744635		8.23	0.209472		16.444	1.44666		16.444	1.09649		8.223	0.484574
8.231	0.679644		16.453	0.758742		8.234	0.215264		16.453	1.44337		16.452	1.09479		8.227	0.486025
8.235	0.676988		16.462	0.767002		8.238	0.213868		16.461	1.43896		16.46	1.09435		8.232	0.491681
8.239	0.675829		16.47	0.766532		8.242	0.212493		16.469	1.43651		16.469	1.0962		8.236	0.496769
8.243	0.674718		16.478	0.765691		8.246	0.215002		16.478	1.43556		16.477	1.09888		8.24	0.498852
8.248	0.673678		16.487	0.765216		8.25	0.214052		16.486	1.4308		16.485	1.10143		8.244	0.501418
8.252	0.67653		16.495	0.766518		8.255	0.213779		16.494	1.42067		16.493	1.0995		8.248	0.50271
8.256	0.675235		16.503	0.777113		8.259	0.209816		16.503	1.40527		16.502	1.09562		8.252	0.501772
8.26	0.671995		16.512	0.785495		8.263	0.198883		16.511	1.39365		16.51	1.09245		8.257	0.499048
8.264	0.672077		16.52	0.782094		8.267	0.193578		16.519	1.38257		16.518	1.08932		8.261	0.495076
8.268	0.67164		16.528	0.770901		8.271	0.193394		16.528	1.3708		16.527	1.08564		8.265	0.49228
8.273	0.668709		16.537	0.754289		8.275	0.1942		16.536	1.37353		16.535	1.08079		8.269	0.492149
8.277	0.663864		16.545	0.746645		8.28	0.195414		16.544	1.38122		16.543	1.07538		8.273	0.493304
8.281	0.656087		16.553	0.749622		8.284	0.193938		16.552	1.38523		16.552	1.06947		8.277	0.498345
8.285	0.65057		16.562	0.747219		8.288	0.188762		16.561	1.38766		16.56	1.0638		8.282	0.506647
8.289	0.652992		16.57	0.740283		8.292	0.185411		16.569	1.39146		16.568	1.06174		8.286	0.505218
8.293	0.65761		16.578	0.735759		8.296	0.184017		16.577	1.39443		16.577	1.06855		8.29	0.494984
8.298	0.662965		16.587	0.729949		8.3	0.183471		16.586	1.40358		16.585	1.07599		8.294	0.488692
8.302	0.663085		16.595	0.726298		8.305	0.185887		16.594	1.41533		16.593	1.08045		8.298	0.485651
8.306	0.656699		16.603	0.727158		8.309	0.186549		16.602	1.42498		16.602	1.08521		8.302	0.482713
8.31	0.656939		16.612	0.733146		8.313	0.184137		16.611	1.43822		16.61	1.09046		8.307	0.483701
8.314	0.661835		16.62	0.742591		8.317	0.179436		16.619	1.44502		16.618	1.09617		8.311	0.490002
[truncated: 40,456 more rows]

## Sheet: Fig S5
Figure S5
Figure S5A								Figure S5B
Anti-SARS1 Post-Prime Response				Anti-SARS2 Post-Prime Response				Anti-Wuhan Spike Post-Boost Response				Anti-Beta Spike Post-Boost Response				Anti-Delta Spike Post-Boost Response
Group	Mouse	AUC Value		Group	Mouse	AUC Value		Group	Mouse	AUC Value		Group	Mouse	AUC Value		Group	Mouse	AUC Value
Uncoupled RBD	1	0.16377		Uncoupled RBD	1	0.151807		Uncoupled RBD	1	0.740178		Uncoupled RBD	1	0.612908		Uncoupled RBD	1	0.604148
Uncoupled RBD	2	0.169793		Uncoupled RBD	2	0.152481		Uncoupled RBD	2	0.59312		Uncoupled RBD	2	0.485531		Uncoupled RBD	2	0.387045
Uncoupled RBD	3	0.155593		Uncoupled RBD	3	0.158081		Uncoupled RBD	3	1.07735		Uncoupled RBD	3	0.993225		Uncoupled RBD	3	0.533754
Uncoupled RBD	4	0.173853		Uncoupled RBD	4	0.159605		Uncoupled RBD	4	0.709684		Uncoupled RBD	4	0.336261		Uncoupled RBD	4	0.372914
Uncoupled RBD	5	0.167338		Uncoupled RBD	5	0.154032		Uncoupled RBD	5	0.88624		Uncoupled RBD	5	0.845764		Uncoupled RBD	5	0.646287
Uncoupled RBD	6	0.169052		Uncoupled RBD	6	0.149984		Uncoupled RBD	6	0.491926		Uncoupled RBD	6	0.375548		Uncoupled RBD	6	0.431122
Uncoupled Quartet	1	0.342797		Uncoupled Quartet	1	0.21434		Uncoupled Quartet	1	1.47911		Uncoupled Quartet	1	1.44659		Uncoupled Quartet	1	1.18208
Uncoupled Quartet	2	0.555614		Uncoupled Quartet	2	0.298993		Uncoupled Quartet	2	1.78879		Uncoupled Quartet	2	1.82708		Uncoupled Quartet	2	1.51968
Uncoupled Quartet	3	0.316301		Uncoupled Quartet	3	0.377956		Uncoupled Quartet	3	2.16855		Uncoupled Quartet	3	2.29318		Uncoupled Quartet	3	1.91734
Uncoupled Quartet	4	0.207019		Uncoupled Quartet	4	0.242882		Uncoupled Quartet	4	1.38083		Uncoupled Quartet	4	1.38548		Uncoupled Quartet	4	1.14792
Uncoupled Quartet	5	0.320164		Uncoupled Quartet	5	0.255178		Uncoupled Quartet	5	1.17714		Uncoupled Quartet	5	1.46359		Uncoupled Quartet	5	1.07797
Uncoupled Quartet	6	0.303577		Uncoupled Quartet	6	0.217076		Uncoupled Quartet	6	1.02603		Uncoupled Quartet	6	1.20161		Uncoupled Quartet	6	0.89065
Homotypic Nanocage	1	0.208581		Homotypic Nanocage	1	0.761355		Homotypic Nanocage	1	1.84265		Homotypic Nanocage	1	1.7507		Homotypic Nanocage	1	1.39493
Homotypic Nanocage	2	0.147016		Homotypic Nanocage	2	0.250652		Homotypic Nanocage	2	1.62854		Homotypic Nanocage	2	1.5183		Homotypic Nanocage	2	1.17585
Homotypic Nanocage	3	0.289473		Homotypic Nanocage	3	0.499579		Homotypic Nanocage	3	1.51652		Homotypic Nanocage	3	1.41178		Homotypic Nanocage	3	1.22785
Homotypic Nanocage	4	0.178742		Homotypic Nanocage	4	0.345725		Homotypic Nanocage	4	0.797575		Homotypic Nanocage	4	0.608668		Homotypic Nanocage	4	0.640859
Homotypic Nanocage	5	0.183337		Homotypic Nanocage	5	0.19926		Homotypic Nanocage	5	1.14196		Homotypic Nanocage	5	1.11523		Homotypic Nanocage	5	1.20293
Homotypic Nanocage	6	0.173736		Homotypic Nanocage	6	0.32555		Homotypic Nanocage	6	1.04433		Homotypic Nanocage	6	0.840309		Homotypic Nanocage	6	0.772924
Quartet Nanocage	1	0.782015		Quartet Nanocage	1	0.647046		Quartet Nanocage	1	2.71897		Quartet Nanocage	1	2.43144		Quartet Nanocage	1	2.3956
Quartet Nanocage	2	0.62956		Quartet Nanocage	2	0.932658		Quartet Nanocage	2	1.96414		Quartet Nanocage	2	2.14804		Quartet Nanocage	2	1.61471
Quartet Nanocage	3	0.574216		Quartet Nanocage	3	1.27128		Quartet Nanocage	3	2.0294		Quartet Nanocage	3	2.06887		Quartet Nanocage	3	1.71631
Quartet Nanocage	4	0.596406		Quartet Nanocage	4	0.356509		Quartet Nanocage	4	2.36815		Quartet Nanocage	4	2.61029		Quartet Nanocage	4	2.04855
Quartet Nanocage	5	0.64665		Quartet Nanocage	5	0.752128		Quartet Nanocage	5	1.80438		Quartet Nanocage	5	2.05995		Quartet Nanocage	5	1.62453
Quartet Nanocage	6	0.390954		Quartet Nanocage	6	0.730676		Quartet Nanocage	6	1.81119		Quartet Nanocage	6	1.93476		Quartet Nanocage	6	1.50343
Group	Mean AUC	Standard Deviation		Group	Mean AUC	Standard Deviation		Group	Mean AUC	Standard Deviation		Group	Mean AUC	Standard Deviation		Group	Mean AUC	Standard Deviation
Uncoupled RBD	0.166567	0.00630102		Uncoupled RBD	0.154332	0.00375916		Uncoupled RBD	0.749749	0.209118		Uncoupled RBD	0.608206	0.263753		Uncoupled RBD	0.495878	0.115705
Uncoupled Quartet	0.340912	0.115289		Uncoupled Quartet	0.267738	0.0621586		Uncoupled Quartet	1.50341	0.418048		Uncoupled Quartet	1.60292	0.394687		Uncoupled Quartet	1.28927	0.369478
Homotypic Nanocage	0.196814	0.049487		Homotypic Nanocage	0.39702	0.205684		Homotypic Nanocage	1.3286	0.396776		Homotypic Nanocage	1.2075	0.432511		Homotypic Nanocage	1.06922	0.293865
Quartet Nanocage	0.6033	0.12688		Quartet Nanocage	0.781716	0.304917		Quartet Nanocage	2.11604	0.359926		Quartet Nanocage	2.20889	0.257405		Quartet Nanocage	1.81719	0.339065
Tukey's multiple comparisons test	Adjusted P Value	Summary		Tukey's multiple comparisons test	Adjusted P Value	Summary		Tukey's multiple comparisons test	Adjusted P Value	Summary		Tukey's multiple comparisons test	Adjusted P Value	Summary		Tukey's multiple comparisons test	Adjusted P Value	Summary
RBD SARS1 vs. Quartet SARS1	0.014	*		RBD SARS2 vs. Quartet SARS2	0.721	ns		RBD Wuhan Spike vs. Quartet Wuhan Spike	0.008	**		RBD Beta Spike vs. Quartet Beta Spike	<.001	***		RBD Delta Spike vs. Quartet Delta Spike	<.001	***
RBD SARS1 vs. Homotypic Nanocage SARS1	0.935	ns		RBD SARS2 vs. Homotypic Nanocage SARS2	0.143	ns		RBD Wuhan Spike vs. Homotypic Nanocage Wuhan Spike	0.048	*		RBD Beta Spike vs. Homotypic Nanocage Beta Spike	0.033	*		RBD Delta Spike vs. Homotypic Nanocage Delta Spike	0.015	*
RBD SARS1 vs. Quartet Nanocage SARS1	<.001	***		RBD SARS2 vs. Quartet Nanocage SARS2	<.001	***		RBD Wuhan Spike vs. Quartet Nanocage Wuhan Spike	<.001	***		RBD Beta Spike vs. Quartet Nanocage Beta Spike	<.001	***		RBD Delta Spike vs. Quartet Nanocage Delta Spike	<.001	***
Quartet SARS1 vs. Homotypic Nanocage SARS1	0.05	ns		Quartet SARS2 vs. Homotypic Nanocage SARS2	0.634	ns		Quartet Wuhan Spike vs. Homotypic Nanocage Wuhan Spike	0.829	ns		Quartet Beta Spike vs. Homotypic Nanocage Beta Spike	0.229	ns		Quartet Delta Spike vs. Homotypic Nanocage Delta Spike	0.582	ns
Quartet SARS1 vs. Quartet Nanocage SARS1	<.001	***		Quartet SARS2 vs. Quartet Nanocage SARS2	<.001	***		Quartet Wuhan Spike vs. Quartet Nanocage Wuhan Spike	0.034	*		Quartet Beta Spike vs. Quartet Nanocage Beta Spike	0.031	*		Quartet Delta Spike vs. Quartet Nanocage Delta Spike	0.027	*
Homotypic Nanocage SARS1 vs. Quartet Nanocage SARS1	<.001	***		Homotypic Nanocage SARS2 vs. Quartet Nanocage SARS2	0.009	**		Homotypic Nanocage Wuhan Spike vs. Quartet Nanocage Wuhan Spike	0.005	**		Homotypic Nanocage Beta Spike vs. Quartet Nanocage Beta Spike	<.001	***		Homotypic Nanocage Delta Spike vs. Quartet Nanocage Delta Spike	0.002	**

## Sheet: Fig S6
Figure S6
Midpoint Post-Boost SARS2 Wuhan				Midpoint Post-Boost SHC014				Midpoint Post-Boost SARS2 Rs4081				Midpoint Post-Boost RaTG13				Midpoint Post-Boost SARS1				Midpoint Post-Boost BM-4831
Group	Mouse	Midpoint Value		Group	Mouse	Midpoint Value		Group	Mouse	Midpoint Value		Group	Mouse	Midpoint Value		Group	Mouse	Midpoint Value		Group	Mouse	Midpoint Value
Uncoupled RBD	1	2.033		Uncoupled RBD	1	1		Uncoupled RBD	1	1		Uncoupled RBD	1	1		Uncoupled RBD	1	1		Uncoupled RBD	1	1
Uncoupled RBD	2	2.034		Uncoupled RBD	2	1		Uncoupled RBD	2	1		Uncoupled RBD	2	1.266		Uncoupled RBD	2	1		Uncoupled RBD	2	1
Uncoupled RBD	3	2.033		Uncoupled RBD	3	1.124		Uncoupled RBD	3	1		Uncoupled RBD	3	1		Uncoupled RBD	3	1		Uncoupled RBD	3	1
Uncoupled RBD	4	2.034		Uncoupled RBD	4	1		Uncoupled RBD	4	1		Uncoupled RBD	4	1		Uncoupled RBD	4	1		Uncoupled RBD	4	1
Uncoupled RBD	5	2.372		Uncoupled RBD	5	1.857		Uncoupled RBD	5	1		Uncoupled RBD	5	1.618		Uncoupled RBD	5	1		Uncoupled RBD	5	1
Uncoupled RBD	6	2.258		Uncoupled RBD	6	1		Uncoupled RBD	6	1.376		Uncoupled RBD	6	1.966		Uncoupled RBD	6	1		Uncoupled RBD	6	1
Uncoupled Quartet	1	2.147		Uncoupled Quartet	1	2.898		Uncoupled Quartet	1	2.542		Uncoupled Quartet	1	2.105		Uncoupled Quartet	1	2.034		Uncoupled Quartet	1	1
Uncoupled Quartet	2	1		Uncoupled Quartet	2	3.132		Uncoupled Quartet	2	2.572		Uncoupled Quartet	2	2.609		Uncoupled Quartet	2	2.734		Uncoupled Quartet	2	1.824
Uncoupled Quartet	3	2.595		Uncoupled Quartet	3	2.626		Uncoupled Quartet	3	3.149		Uncoupled Quartet	3	3.01		Uncoupled Quartet	3	2.178		Uncoupled Quartet	3	1.901
Uncoupled Quartet	4	2.875		Uncoupled Quartet	4	2.184		Uncoupled Quartet	4	2.673		Uncoupled Quartet	4	2.299		Uncoupled Quartet	4	2.049		Uncoupled Quartet	4	1
Uncoupled Quartet	5	3.157		Uncoupled Quartet	5	2.153		Uncoupled Quartet	5	2.012		Uncoupled Quartet	5	2.448		Uncoupled Quartet	5	2.088		Uncoupled Quartet	5	1.487
Uncoupled Quartet	6	2.593		Uncoupled Quartet	6	1.195		Uncoupled Quartet	6	1.603		Uncoupled Quartet	6	2.271		Uncoupled Quartet	6	1		Uncoupled Quartet	6	1.95
Homotypic Nanocage	1	2.495		Homotypic Nanocage	1	1		Homotypic Nanocage	1	1.673		Homotypic Nanocage	1	1.996		Homotypic Nanocage	1	1		Homotypic Nanocage	1	1
Homotypic Nanocage	2	2.61		Homotypic Nanocage	2	1		Homotypic Nanocage	2	1		Homotypic Nanocage	2	2.04		Homotypic Nanocage	2	2.066		Homotypic Nanocage	2	1
Homotypic Nanocage	3	2.735		Homotypic Nanocage	3	1.958		Homotypic Nanocage	3	1.619		Homotypic Nanocage	3	1.816		Homotypic Nanocage	3	2.173		Homotypic Nanocage	3	1
Homotypic Nanocage	4	2.599		Homotypic Nanocage	4	1		Homotypic Nanocage	4	1		Homotypic Nanocage	4	1		Homotypic Nanocage	4	1		Homotypic Nanocage	4	1
Homotypic Nanocage	5	2.796		Homotypic Nanocage	5	1.936		Homotypic Nanocage	5	1		Homotypic Nanocage	5	2.058		Homotypic Nanocage	5	1		Homotypic Nanocage	5	2.007
Homotypic Nanocage	6	2.078		Homotypic Nanocage	6	1		Homotypic Nanocage	6	1		Homotypic Nanocage	6	1.771		Homotypic Nanocage	6	1		Homotypic Nanocage	6	1
Quartet Nanocage	1	2.335		Quartet Nanocage	1	3.1		Quartet Nanocage	1	3.236		Quartet Nanocage	1	3.267		Quartet Nanocage	1	3.019		Quartet Nanocage	1	2.406
Quartet Nanocage	2	2.26		Quartet Nanocage	2	3.178		Quartet Nanocage	2	3.082		Quartet Nanocage	2	2.593		Quartet Nanocage	2	2.623		Quartet Nanocage	2	1.93
Quartet Nanocage	3	3.323		Quartet Nanocage	3	2.887		Quartet Nanocage	3	2.947		Quartet Nanocage	3	2.901		Quartet Nanocage	3	2.104		Quartet Nanocage	3	1.466
Quartet Nanocage	4	3.016		Quartet Nanocage	4	2.891		Quartet Nanocage	4	2.963		Quartet Nanocage	4	3.221		Quartet Nanocage	4	2.929		Quartet Nanocage	4	2.935
Quartet Nanocage	5	3.113		Quartet Nanocage	5	2.633		Quartet Nanocage	5	2.121		Quartet Nanocage	5	2.766		Quartet Nanocage	5	2.791		Quartet Nanocage	5	2.217
Quartet Nanocage	6	3.538		Quartet Nanocage	6	1		Quartet Nanocage	6	2.287		Quartet Nanocage	6	2.976		Quartet Nanocage	6	2.219		Quartet Nanocage	6	1.96
Group	Mean AUC	Standard Deviation		Group	Mean Midpoint Titre	Standard Deviation		Group	Mean Midpoint Titre	Standard Deviation		Group	Mean Midpoint Titre	Standard Deviation		Group	Mean Midpoint Titre	Standard Deviation		Group	Mean Midpoint Titre	Standard Deviation
Uncoupled RBD	2.12733	0.14977		Uncoupled RBD	1.1635	0.343346		Uncoupled RBD	1.06267	0.153501		Uncoupled RBD	1.30833	0.403836		Uncoupled RBD	1	0		Uncoupled RBD	1	0
Uncoupled Quartet	2.3945	0.761285		Uncoupled Quartet	2.36467	0.690956		Uncoupled Quartet	2.42517	0.541707		Uncoupled Quartet	2.457	0.320143		Uncoupled Quartet	2.01383	0.562244		Uncoupled Quartet	1.527	0.439106
Homotypic Nanocage	2.55217	0.255548		Homotypic Nanocage	1.31567	0.489078		Homotypic Nanocage	1.21533	0.33403		Homotypic Nanocage	1.78017	0.400329		Homotypic Nanocage	1.37317	0.579097		Homotypic Nanocage	1.16783	0.411106
Quartet Nanocage	2.93083	0.523052		Quartet Nanocage	2.61483	0.813745		Quartet Nanocage	2.77267	0.455527		Quartet Nanocage	2.954	0.260083		Quartet Nanocage	2.61417	0.377037		Quartet Nanocage	2.15233	0.497709
Statistical Summary
Tukey's multiple comparisons test	Adjusted P Value	Summary		Tukey's multiple comparisons test	Adjusted P Value	Summary		Tukey's multiple comparisons test	Adjusted P Value	Summary		Tukey's multiple comparisons test	Adjusted P Value	Summary		Tukey's multiple comparisons test	Adjusted P Value	Summary		Tukey's multiple comparisons test	Adjusted P Value	Summary
Uncoupled RBD vs. Uncoupled Quartet	0.776	ns		Uncoupled RBD vs. Uncoupled Quartet	0.014	*		Uncoupled RBD vs. Uncoupled Quartet	<.001	***		Uncoupled RBD vs. Uncoupled Quartet	<.001	***		Uncoupled RBD vs. Uncoupled Quartet	0.004	**		Uncoupled RBD vs. Uncoupled Quartet	0.123	ns
Uncoupled RBD vs. Homotypic Nanocage	0.446	ns		Uncoupled RBD vs. Homotypic Nanocage	0.972	ns		Uncoupled RBD vs. Homotypic Nanocage	0.91	ns		Uncoupled RBD vs. Homotypic Nanocage	0.125	ns		Uncoupled RBD vs. Homotypic Nanocage	0.484	ns		Uncoupled RBD vs. Homotypic Nanocage	0.878	ns
Uncoupled RBD vs. Quartet Nanocage	0.043	*		Uncoupled RBD vs. Quartet Nanocage	0.003	**		Uncoupled RBD vs. Quartet Nanocage	<.001	***		Uncoupled RBD vs. Quartet Nanocage	<.001	***		Uncoupled RBD vs. Quartet Nanocage	<.001	***		Uncoupled RBD vs. Quartet Nanocage	<.001	***
Uncoupled Quartet vs. Homotypic Nanocage	0.942	ns		Uncoupled Quartet vs. Homotypic Nanocage	0.035	*		Uncoupled Quartet vs. Homotypic Nanocage	<.001	***		Uncoupled Quartet vs. Homotypic Nanocage	0.016	*		Uncoupled Quartet vs. Homotypic Nanocage	0.092	ns		Uncoupled Quartet vs. Homotypic Nanocage	0.404	ns
Uncoupled Quartet vs. Quartet Nanocage	0.253	ns		Uncoupled Quartet vs. Quartet Nanocage	0.893	ns		Uncoupled Quartet vs. Quartet Nanocage	0.451	ns		Uncoupled Quartet vs. Quartet Nanocage	0.099	ns		Uncoupled Quartet vs. Quartet Nanocage	0.124	ns		Uncoupled Quartet vs. Quartet Nanocage	0.053	ns
Homotypic Nanocage vs. Quartet Nanocage	0.542	ns		Homotypic Nanocage vs. Quartet Nanocage	0.007	**		Homotypic Nanocage vs. Quartet Nanocage	<.001	***		Homotypic Nanocage vs. Quartet Nanocage	<.001	***		Homotypic Nanocage vs. Quartet Nanocage	<.001	***		Homotypic Nanocage vs. Quartet Nanocage	0.002	**

## Sheet: Fig S7
Figure S7
Anti-SARS2 RBD Absorbance Values	Mean A405
Sera Dilution	Uncoupled RBD 1	Uncoupled RBD 2	Uncoupled RBD 3	Uncoupled RBD 4	Uncoupled RBD 5	Uncoupled RBD 6	Uncoupled Quartet 1	Uncoupled Quartet 2	Uncoupled Quartet 3	Uncoupled Quartet 4	Uncoupled Quartet 5	Uncoupled Quartet 6	Homotypic Nanocage 1	Homotypic Nanocage 2	Homotypic Nanocage 3	Homotypic Nanocage 4	Homotypic Nanocage 5	Homotypic Nanocage 6	Quartet Nanocage 1	Quartet Nanocage 2	Quartet Nanocage 3	Quartet Nanocage 4	Quartet Nanocage 5	Quartet Nanocage 6
100	0.549	0.5425	0.9805	0.6865	0.839	0.6775	1.0045	1.356	1.344	1.194	0.9785	1.1265	1.2015	1.316	1.2865	0.7875	1.0405	1.1655	1.364	1.3275	1.343	1.1545	1.268	1.324
400	0.246	0.2235	0.5195	0.347	0.41	0.2705	0.6485	1.03	1.2105	0.755	0.5925	0.7335	0.8345	0.837	0.997	0.3715	0.5845	0.625	1.284	1.0755	1.199	1.1695	0.992	1.0915
1600	0.1035	0.0875	0.193	0.1435	0.1735	0.117	0.273	0.503	0.69	0.3225	0.2715	0.365	0.4105	0.3595	0.402	0.155	0.2655	0.2675	0.825	0.586	0.6565	0.898	0.6235	0.611
6400	0.053	0.0485	0.0785	0.061	0.0685	0.068	0.1045	0.2035	0.2935	0.1205	0.1015	0.1335	0.1625	0.134	0.1635	0.067	0.101	0.102	0.3895	0.244	0.274	0.4215	0.2555	0.2515
25600	0.0405	0.0385	0.0465	0.041	0.044	0.0425	0.052	0.0845	0.1205	0.0625	0.057	0.064	0.067	0.061	0.0735	0.0425	0.055	0.058	0.15	0.0965	0.1065	0.1685	0.1065	0.1035
102400	0.039	0.037	0.039	0.035	0.034	0.0455	0.0405	0.056	0.058	0.046	0.038	0.0425	0.0485	0.0565	0.0435	0.035	0.037	0.046	0.0735	0.0495	0.0515	0.072	0.0505	0.055
409600	0.0435	0.0345	0.0345	0.0455	0.035	0.074	0.042	0.0455	0.038	0.0355	0.0335	0.0855	0.0395	0.052	0.0385	0.0345	0.0355	0.041	0.046	0.0365	0.0385	0.043	0.0365	0.0485
1.6384e+06	0.0375	0.0395	0.0335	0.035	0.032	0.04	0.037	0.08	0.034	0.034	0.034	0.0385	0.037	0.035	0.0345	0.034	0.0355	0.0365	0.0405	0.034	0.037	0.035	0.0345	0.0385
Anti-SHC014 RBD Absorbance Values	Mean A405
Sera Dilution	Uncoupled RBD 1	Uncoupled RBD 2	Uncoupled RBD 3	Uncoupled RBD 4	Uncoupled RBD 5	Uncoupled RBD 6	Uncoupled Quartet 1	Uncoupled Quartet 2	Uncoupled Quartet 3	Uncoupled Quartet 4	Uncoupled Quartet 5	Uncoupled Quartet 6	Homotypic Nanocage 1	Homotypic Nanocage 2	Homotypic Nanocage 3	Homotypic Nanocage 4	Homotypic Nanocage 5	Homotypic Nanocage 6	Quartet Nanocage 1	Quartet Nanocage 2	Quartet Nanocage 3	Quartet Nanocage 4	Quartet Nanocage 5	Quartet Nanocage 6
100	0.0525	0.0535	0.15	0.0685	0.128	0.0635	1.418	1.505	1.268	1.247	1.4005	1.314	0.349	0.0995	0.5795	0.083	0.1465	0.1075	1.6005	1.5575	1.4925	1.4265	1.4845	1.4315
400	0.042	0.041	0.0805	0.058	0.0485	0.064	1.0485	1.2385	0.835	0.6115	0.724	0.5395	0.1085	0.0555	0.2335	0.0575	0.0545	0.0555	1.316	1.336	1.1295	1.0755	0.9575	0.5685
1600	0.036	0.035	0.045	0.0365	0.038	0.088	0.608	0.78	0.3435	0.2335	0.3095	0.262	0.0545	0.0395	0.0945	0.0405	0.036	0.0385	0.7925	0.821	0.5775	0.5585	0.4025	0.24
6400	0.0335	0.039	0.039	0.0355	0.0345	0.0365	0.2355	0.334	0.136	0.096	0.12	0.081	0.039	0.0355	0.048	0.039	0.036	0.036	0.352	0.382	0.205	0.2205	0.1485	0.1575
25600	0.043	0.0375	0.044	0.035	0.034	0.0345	0.0915	0.1395	0.059	0.049	0.06	0.046	0.0365	0.0365	0.038	0.036	0.0365	0.035	0.1365	0.1495	0.0755	0.0915	0.0635	0.048
102400	0.033	0.038	0.041	0.0365	0.0345	0.035	0.0455	0.061	0.0405	0.038	0.0435	0.0385	0.0395	0.0345	0.0365	0.036	0.034	0.037	0.059	0.07	0.044	0.0505	0.0455	0.038
409600	0.0345	0.035	0.0365	0.0345	0.035	0.0475	0.043	0.042	0.036	0.035	0.037	0.0375	0.0355	0.0365	0.0355	0.0405	0.0345	0.0365	0.042	0.0455	0.053	0.039	0.039	0.0385
1.6384e+06	0.034	0.035	0.0375	0.037	0.036	0.034	0.036	0.0385	0.037	0.0355	0.0355	0.035	0.0355	0.0365	0.0365	0.0355	0.036	0.0335	0.0375	0.039	0.0355	0.036	0.0365	0.0325
Anti-Rs4081 RBD Absorbance Values	Mean A405
Sera Dilution	Uncoupled RBD 1	Uncoupled RBD 2	Uncoupled RBD 3	Uncoupled RBD 4	Uncoupled RBD 5	Uncoupled RBD 6	Uncoupled Quartet 1	Uncoupled Quartet 2	Uncoupled Quartet 3	Uncoupled Quartet 4	Uncoupled Quartet 5	Uncoupled Quartet 6	Homotypic Nanocage 1	Homotypic Nanocage 2	Homotypic Nanocage 3	Homotypic Nanocage 4	Homotypic Nanocage 5	Homotypic Nanocage 6	Quartet Nanocage 1	Quartet Nanocage 2	Quartet Nanocage 3	Quartet Nanocage 4	Quartet Nanocage 5	Quartet Nanocage 6
100	0.1995	0.095	0.0785	0.0675	0.4755	0.1795	1.246	1.272	1.4105	1.198	1.2115	1.2395	0.773	0.3	0.638	0.0705	0.42	0.0755	1.4855	1.3855	1.4105	1.297	1.2875	1.3815
400	0.079	0.049	0.047	0.0535	0.0945	0.0655	0.7785	0.797	1.243	0.819	0.5715	0.417	0.2825	0.1075	0.233	0.05	0.0995	0.045	1.27	1.144	1.113	1.015	0.632	0.747
1600	0.0565	0.065	0.0365	0.0355	0.0525	0.0425	0.3695	0.342	0.736	0.346	0.2335	0.1565	0.104	0.0525	0.091	0.04	0.047	0.039	0.841	0.6645	0.5815	0.5485	0.251	0.3065
6400	0.0385	0.073	0.0355	0.0315	0.036	0.039	0.1385	0.128	0.288	0.128	0.0925	0.0645	0.051	0.043	0.0455	0.0425	0.0565	0.0365	0.378	0.273	0.217	0.2295	0.1015	0.1185
25600	0.035	0.065	0.0385	0.034	0.0365	0.0355	0.059	0.068	0.101	0.0635	0.0485	0.0405	0.0375	0.034	0.0355	0.036	0.059	0.043	0.152	0.1035	0.0775	0.088	0.058	0.065
102400	0.0355	0.0515	0.04	0.0365	0.0395	0.041	0.0405	0.042	0.05	0.0415	0.049	0.039	0.0465	0.035	0.0355	0.034	0.047	0.039	0.0735	0.058	0.0415	0.0505	0.039	0.0565
409600	0.0345	0.039	0.034	0.0365	0.037	0.0405	0.0345	0.039	0.038	0.037	0.0365	0.035	0.0465	0.0375	0.0365	0.0325	0.0345	0.0465	0.045	0.04	0.036	0.043	0.035	0.039
1.6384e+06	0.034	0.034	0.036	0.0335	0.0365	0.0365	0.0455	0.035	0.036	0.032	0.0405	0.0365	0.033	0.0345	0.033	0.034	0.0345	0.036	0.0385	0.0365	0.033	0.037	0.037	0.034
Anti-RaTG13 RBD Absorbance Values	Mean A405
Sera Dilution	Uncoupled RBD 1	Uncoupled RBD 2	Uncoupled RBD 3	Uncoupled RBD 4	Uncoupled RBD 5	Uncoupled RBD 6	Uncoupled Quartet 1	Uncoupled Quartet 2	Uncoupled Quartet 3	Uncoupled Quartet 4	Uncoupled Quartet 5	Uncoupled Quartet 6	Homotypic Nanocage 1	Homotypic Nanocage 2	Homotypic Nanocage 3	Homotypic Nanocage 4	Homotypic Nanocage 5	Homotypic Nanocage 6	Quartet Nanocage 1	Quartet Nanocage 2	Quartet Nanocage 3	Quartet Nanocage 4	Quartet Nanocage 5	Quartet Nanocage 6
100	0.1595	0.1855	0.3365	0.116	0.3665	0.172	1.1165	1.328	1.2785	1.1345	1.095	1.003	0.993	0.96	0.7445	0.377	0.7535	0.5425	1.352	1.668	1.2785	1.5005	1.5035	1.3505
400	0.0565	0.0975	0.1175	0.0735	0.149	0.076	0.5085	0.8485	1.0845	0.612	0.647	0.5165	0.4215	0.424	0.2875	0.126	0.322	0.217	1.314	1.08	0.998	1.3095	1.0575	1.1035
1600	0.043	0.044	0.0565	0.0395	0.06	0.0475	0.175	0.3755	0.5515	0.2585	0.234	0.187	0.15	0.1435	0.112	0.0595	0.119	0.082	0.793	0.5475	0.5035	0.8285	0.5355	0.5655
6400	0.039	0.0355	0.04	0.0345	0.0365	0.038	0.0725	0.1315	0.226	0.1005	0.0925	0.076	0.0675	0.0625	0.055	0.0385	0.059	0.0485	0.3395	0.202	0.1705	0.3585	0.204	0.222
25600	0.038	0.0375	0.038	0.035	0.0345	0.036	0.041	0.0665	0.0935	0.052	0.0545	0.043	0.042	0.0445	0.0385	0.035	0.043	0.041	0.1305	0.085	0.07	0.1395	0.0835	0.09
102400	0.0365	0.0355	0.0365	0.0355	0.0365	0.036	0.041	0.0505	0.047	0.0385	0.0415	0.0385	0.037	0.0415	0.037	0.0335	0.037	0.044	0.0625	0.047	0.0445	0.062	0.045	0.0515
409600	0.0455	0.0375	0.035	0.0325	0.033	0.0355	0.054	0.0385	0.0375	0.0345	0.04	0.037	0.036	0.0425	0.041	0.0335	0.0365	0.046	0.0395	0.0355	0.037	0.0385	0.037	0.0395
1.6384e+06	0.033	0.0345	0.034	0.0495	0.032	0.0365	0.033	0.036	0.0355	0.033	0.032	0.0365	0.034	0.0655	0.0345	0.0325	0.0315	0.0365	0.0415	0.0405	0.042	0.034	0.0325	0.036
Anti-SARS1 RBD Absorbance Values	Mean A405
Sera Dilution	Uncoupled RBD 1	Uncoupled RBD 2	Uncoupled RBD 3	Uncoupled RBD 4	Uncoupled RBD 5	Uncoupled RBD 6	Uncoupled Quartet 1	Uncoupled Quartet 2	Uncoupled Quartet 3	Uncoupled Quartet 4	Uncoupled Quartet 5	Uncoupled Quartet 6	Homotypic Nanocage 1	Homotypic Nanocage 2	Homotypic Nanocage 3	Homotypic Nanocage 4	Homotypic Nanocage 5	Homotypic Nanocage 6	Quartet Nanocage 1	Quartet Nanocage 2	Quartet Nanocage 3	Quartet Nanocage 4	Quartet Nanocage 5	Quartet Nanocage 6
100	0.04	0.085	0.0805	0.0575	0.041	0.041	0.522	0.942	0.665	0.1585	0.6385	0.362	0.107	0.17	0.523	0.0455	0.0645	0.046	1.1605	0.9625	0.688	1.233	1.1045	0.5785
400	0.037	0.0485	0.0465	0.039	0.045	0.0375	0.2125	0.6655	0.3235	0.066	0.2965	0.159	0.063	0.069	0.2355	0.0355	0.042	0.038	0.958	0.632	0.3225	0.929	0.7845	0.2795
1600	0.0375	0.037	0.0365	0.039	0.04	0.0375	0.085	0.31	0.134	0.0405	0.1255	0.076	0.0435	0.041	0.0935	0.034	0.0395	0.037	0.5205	0.2715	0.121	0.549	0.3955	0.109
6400	0.0405	0.036	0.034	0.0345	0.087	0.0375	0.045	0.125	0.058	0.035	0.0545	0.075	0.035	0.0355	0.048	0.0355	0.036	0.039	0.2045	0.11	0.057	0.219	0.1425	0.0545
25600	0.0505	0.038	0.0905	0.04	0.0355	0.04	0.0385	0.098	0.0405	0.034	0.042	0.044	0.0345	0.032	0.036	0.036	0.0385	0.0375	0.0905	0.0525	0.037	0.097	0.068	0.049
102400	0.036	0.035	0.0345	0.0365	0.035	0.0405	0.036	0.0455	0.035	0.0465	0.039	0.037	0.06	0.0365	0.0335	0.047	0.0375	0.0385	0.0495	0.037	0.034	0.0495	0.043	0.04
409600	0.0365	0.034	0.032	0.0335	0.047	0.0355	0.0345	0.0335	0.0325	0.033	0.0405	0.038	0.0345	0.033	0.047	0.053	0.035	0.0355	0.037	0.034	0.0325	0.038	0.038	0.038
1.6384e+06	0.0355	0.0325	0.031	0.0315	0.035	0.037	0.033	0.033	0.033	0.0315	0.0355	0.0395	0.0335	0.0515	0.033	0.031	0.0345	0.035	0.044	0.0325	0.035	0.068	0.036	0.043
Anti-BM-4831 RBD Absorbance Values	Mean A405
Sera Dilution	Uncoupled RBD 1	Uncoupled RBD 2	Uncoupled RBD 3	Uncoupled RBD 4	Uncoupled RBD 5	Uncoupled RBD 6	Uncoupled Quartet 1	Uncoupled Quartet 2	Uncoupled Quartet 3	Uncoupled Quartet 4	Uncoupled Quartet 5	Uncoupled Quartet 6	Homotypic Nanocage 1	Homotypic Nanocage 2	Homotypic Nanocage 3	Homotypic Nanocage 4	Homotypic Nanocage 5	Homotypic Nanocage 6	Quartet Nanocage 1	Quartet Nanocage 2	Quartet Nanocage 3	Quartet Nanocage 4	Quartet Nanocage 5	Quartet Nanocage 6
100	0.1605	0.0855	0.051	0.052	0.077	0.121	0.6255	0.8485	1.0285	0.64	0.254	0.944	0.796	0.052	0.475	0.0565	0.197	0.043	1.086	1.019	0.5575	1.4485	1.101	0.8935
400	0.05	0.067	0.046	0.037	0.044	0.0575	0.1335	0.3075	0.445	0.1925	0.102	0.3765	0.2985	0.043	0.149	0.039	0.084	0.055	0.6185	0.417	0.1985	1.1125	0.539	0.3765
1600	0.0395	0.0485	0.0435	0.042	0.037	0.0465	0.0625	0.111	0.177	0.0755	0.056	0.13	0.123	0.041	0.066	0.037	0.0445	0.0365	0.253	0.1415	0.077	0.6075	0.1995	0.13
6400	0.0395	0.0375	0.038	0.0375	0.036	0.0355	0.043	0.053	0.0725	0.045	0.042	0.211	0.0635	0.0355	0.045	0.0375	0.0395	0.0345	0.1055	0.0635	0.0405	0.2475	0.085	0.056
25600	0.0395	0.0375	0.041	0.0315	0.034	0.0355	0.0485	0.041	0.0455	0.038	0.0425	0.0395	0.053	0.0335	0.0335	0.04	0.044	0.0335	0.054	0.042	0.0325	0.099	0.052	0.0435
102400	0.036	0.041	0.0655	0.0335	0.0345	0.0375	0.047	0.038	0.037	0.033	0.0375	0.039	0.051	0.0375	0.0345	0.033	0.035	0.04	0.045	0.039	0.038	0.0565	0.0395	0.04
409600	0.0505	0.04	0.0345	0.0335	0.0335	0.036	0.061	0.037	0.0425	0.034	0.035	0.036	0.0435	0.0365	0.0345	0.0345	0.0355	0.0375	0.042	0.035	0.035	0.044	0.037	0.0355
1.6384e+06	0.0855	0.0935	0.0335	0.0335	0.035	0.037	0.0435	0.038	0.038	0.0325	0.036	0.036	0.036	0.036	0.045	0.037	0.034	0.039	0.0655	0.037	0.0315	0.0435	0.036	0.0325

## Sheet: Fig S9
Figure S9
Nanocage				Mosaic-8				Quartet Nanocage
Particle Number	Measured Size (nm)	Binned Size (nm)		Particle Number	Measured Size (nm)	Binned Size (nm)		Particle Number	Measured Size (nm)	Binned Size (nm)
1	25.3273	24		1	25.9609	24		1	27.2913	26
2	28.9689	28		2	29.4425	28		2	29.811	28
3	25.5506	24		3	26.9744	26		3	25.6621	24
4	27.001	26		4	29.6071	28		4	29.027	28
5	25.6126	24		5	30.1803	30		5	25.6701	24
6	27.4308	26		6	29.7842	28		6	27.064	26
7	25.7938	24		7	25.9773	24		7	28.7214	28
8	27.2842	26		8	27.5159	26		8	28.2077	28
9	29.45	28		9	27.9507	26		9	26.7098	26
10	25.8792	24		10	25.0271	24		10	30.4859	30
11	30.3389	30		11	22.547	22		11	27.0282	26
12	30.8693	30		12	28.8474	28		12	29.5103	28
13	30.1016	30		13	30.9366	30		13	30.0253	30
14	23.8867	22		14	27.1232	26		14	26.5549	26
15	29.3844	28		15	26.2048	26		15	29.402	28
16	27.9303	26		16	28.3434	28		16	29.5569	28
17	27.9142	26		17	26.2675	26		17	27.2318	26
18	27.9375	26		18	29.3166	28		18	27.9261	26
19	30.6852	30		19	26.5993	26		19	28.3167	28
20	29.0791	28		20	26.3198	26		20	28.1199	28
21	30.053	30		21	28.8154	28		21	25.312	24
22	27.51	26		22	26.9492	26		22	25.2825	24
23	28.2858	28		23	29.777	28		23	29.4479	28
24	30.0521	30		24	28.8331	28		24	27.6534	26
25	29.5577	28		25	27.4199	26		25	31.0234	30
26	27.2351	26		26	28.2693	28		26	27.2681	26
27	30.7034	30		27	27.0437	26		27	27.8602	26
28	28.9187	28		28	26.8227	26		28	29.3488	28
29	33.5529	32		29	26.9413	26		29	31.8128	30
30	25.3766	24		30	26.168	26		30	27.8561	26
31	29.4693	28		31	26.6637	26		31	30.1379	30
32	30.7087	30		32	30.1065	30		32	28.9833	28
33	32.7678	32		33	27.1796	26		33	27.5994	26
34	33.7649	32		34	26.6446	26		34	24.2264	24
35	27.5826	26		35	25.6561	24		35	29.3017	28
36	27.4254	26		36	25.623	24		36	28.9238	28
37	26.2036	26		37	28.0271	28		37	23.8386	22
38	31.9525	30		38	27.8043	26		38	27.0824	26
39	31.6034	30		39	27.2082	26		39	31.6136	30
40	29.3231	28		40	30.9751	30		40	27.608	26
41	30.6692	30		41	30.9751	30		41	31.7358	30
42	33.5816	32		42	26.3085	26		42	31.5787	30
43	27.4404	26		43	28.2959	28		43	29.1489	28
44	29.5645	28		44	28.1769	28		44	34.4223	34
45	28.7601	28		45	26.2135	26		45	31.1457	30
46	30.4253	30		46	26.1382	26		46	27.352	26
47	28.793	28		47	26.9707	26		47	31.2464	30
48	27.2553	26		48	29.7604	28		48	32.1046	32
49	29.2007	28		49	27.7752	26		49	31.8085	30
50	32.198	32		50	28.4447	28		50	26.094	26
51	29.0473	28		51	28.669	28		51	24.1892	24
52	28.7201	28		52	24.3916	24		52	26.9655	26
53	28.7747	28		53	26.7846	26		53	26.802	26
54	29.6889	28		54	27.5611	26		54	28.4186	28
55	29.9061	28		55	27.3671	26		55	25.3533	24
56	26.3065	26		56	28.7189	28		56	27.0012	26
57	27.398	26		57	30.7422	30		57	28.1965	28
58	27.6821	26		58	28.3409	28		58	31.5757	30
59	27.7888	26		59	27.5421	26		59	28.7126	28
60	26.057	26		60	28.0756	28		60	33.133	32
61	30.8629	30		61	32.0861	32		61	35.0596	34
62	27.0264	26		62	28.6096	28		62	25.6756	24
63	26.9231	26		63	27.5817	26		63	26.8551	26
64	25.7398	24		64	26.0812	26		64	28.8596	28
65	29.0175	28		65	26.955	26		65	28.8316	28
66	26.6019	26		66	27.4085	26		66	28.7608	28
67	25.7456	24		67	30.5499	30		67	29.0369	28
68	26.6802	26		68	28.9273	28		68	29.2414	28
69	26.9881	26		69	29.7985	28		69	25.8723	24
70	29.7885	28		70	28.2773	28		70	26.0454	26
71	24.6835	24		71	27.4406	26		71	28.6613	28
72	31.0893	30		72	29.4228	28		72	31.5246	30
73	26.298	26		73	28.9273	28		73	26.2585	26
74	29.2999	28		74	26.5503	26		74	30.7071	30
75	26.2836	26		75	29.9989	28		75	26.0378	26
Nanocage				Mosaic-8				Quartet Nanocage
Mean (nm)	28.5434			Mean (nm)	27.8629			Mean (nm)	28.5189
Standard Deviation (nm)	2.18899			Standard Deviation (nm)	1.69902			Standard Deviation (nm)	2.33292

## Sheet: Fig S10
Figure S10
Figure S10B								Figure S10C
Post-Prime SARS2 Wuhan				Post-Prime SARS1				Post-Boost SpyCatcher003-mi3				Post-Boost SpyTag-MBP
Group	Mouse	AUC Value		Group	Mouse	AUC Value		Group	Mouse	AUC Value		Group	Mouse	AUC Value
Homotypic Nanocage	1	0.283978		Homotypic Nanocage	1	0.16262		Homotypic Nanocage	1	3.39801		Homotypic Nanocage	1	0.181116
Homotypic Nanocage	2	0.48825		Homotypic Nanocage	2	0.14927		Homotypic Nanocage	2	3.49331		Homotypic Nanocage	2	0.172596
Homotypic Nanocage	3	0.357082		Homotypic Nanocage	3	0.163482		Homotypic Nanocage	3	3.19012		Homotypic Nanocage	3	0.179835
Homotypic Nanocage	4	0.219748		Homotypic Nanocage	4	0.159848		Homotypic Nanocage	4	3.54442		Homotypic Nanocage	4	0.174665
Homotypic Nanocage	5	0.353246		Homotypic Nanocage	5	0.184506		Homotypic Nanocage	5	3.13526		Homotypic Nanocage	5	0.166853
Homotypic Nanocage	6	0.198569		Homotypic Nanocage	6	0.165036		Homotypic Nanocage	6	3.99151		Homotypic Nanocage	6	0.175929
Mosaic-4	1	0.228529		Mosaic-4	1	0.294921		Mosaic-4	1	2.61856		Mosaic-4	1	0.171563
Mosaic-4	2	0.196849		Mosaic-4	2	0.19214		Mosaic-4	2	3.87603		Mosaic-4	2	0.180286
Mosaic-4	3	0.374488		Mosaic-4	3	0.408814		Mosaic-4	3	3.17716		Mosaic-4	3	0.166578
Mosaic-4	4	0.340372		Mosaic-4	4	0.265907		Mosaic-4	4	3.32742		Mosaic-4	4	0.175032
Mosaic-4	5	0.513039		Mosaic-4	5	0.401015		Mosaic-4	5	3.37424		Mosaic-4	5	0.17526
Mosaic-4	6	0.232407		Mosaic-4	6	0.29306		Mosaic-4	6	3.46366		Mosaic-4	6	0.188434
Mosaic-8	1	0.370386		Mosaic-8	1	0.61333		Mosaic-8	1	3.61443		Mosaic-8	1	0.157608
Mosaic-8	2	0.843275		Mosaic-8	2	0.336448		Mosaic-8	2	3.89812		Mosaic-8	2	0.155997
Mosaic-8	3	0.265453		Mosaic-8	3	0.274332		Mosaic-8	3	3.24691		Mosaic-8	3	0.14008
Mosaic-8	4	0.453533		Mosaic-8	4	0.374281		Mosaic-8	4	2.03741		Mosaic-8	4	0.173613
Mosaic-8	5	0.395159		Mosaic-8	5	0.328532		Mosaic-8	5	2.82038		Mosaic-8	5	0.188966
Mosaic-8	6	0.361091		Mosaic-8	6	0.381169		Mosaic-8	6	3.30118		Mosaic-8	6	0.154082
Quartet Nanocage	1	0.657188		Quartet Nanocage	1	0.376169		Quartet Nanocage	1	4.00771		Quartet Nanocage	1	0.179424
Quartet Nanocage	2	0.889592		Quartet Nanocage	2	0.254072		Quartet Nanocage	2	3.48668		Quartet Nanocage	2	0.16537
Quartet Nanocage	3	0.634511		Quartet Nanocage	3	0.311752		Quartet Nanocage	3	2.86974		Quartet Nanocage	3	0.159801
Quartet Nanocage	4	0.621176		Quartet Nanocage	4	0.530432		Quartet Nanocage	4	3.51869		Quartet Nanocage	4	0.167096
Quartet Nanocage	5	0.786643		Quartet Nanocage	5	0.375721		Quartet Nanocage	5	3.73202		Quartet Nanocage	5	0.169339
Quartet Nanocage	6	0.388151		Quartet Nanocage	6	0.377493		Quartet Nanocage	6	2.85146		Quartet Nanocage	6	0.15948
Dual Quartet Nanocage	1	0.853908		Dual Quartet Nanocage	1	0.685036		Dual Quartet Nanocage	1	3.5978		Dual Quartet Nanocage	1	0.176504
Dual Quartet Nanocage	2	0.617751		Dual Quartet Nanocage	2	0.370052		Dual Quartet Nanocage	2	3.45023		Dual Quartet Nanocage	2	0.190641
Dual Quartet Nanocage	3	0.556558		Dual Quartet Nanocage	3	0.54523		Dual Quartet Nanocage	3	3.16813		Dual Quartet Nanocage	3	0.177844
Dual Quartet Nanocage	4	0.540279		Dual Quartet Nanocage	4	0.662845		Dual Quartet Nanocage	4	3.26581		Dual Quartet Nanocage	4	0.179232
Dual Quartet Nanocage	5	0.761739		Dual Quartet Nanocage	5	0.319426		Dual Quartet Nanocage	5	3.33265		Dual Quartet Nanocage	5	0.184424
Dual Quartet Nanocage	6	0.464594		Dual Quartet Nanocage	6	0.283719		Dual Quartet Nanocage	6	3.20578		Dual Quartet Nanocage	6	0.163192
Uncoupled Quartet	1	0.217254		Uncoupled Quartet	1	0.156275		Uncoupled Quartet	1	0.1698		Uncoupled Quartet	1	0.181506
Uncoupled Quartet	2	0.216885		Uncoupled Quartet	2	0.196953		Uncoupled Quartet	2	0.193822		Uncoupled Quartet	2	0.188985
Uncoupled Quartet	3	0.227517		Uncoupled Quartet	3	0.318691		Uncoupled Quartet	3	0.189709		Uncoupled Quartet	3	0.181664
Uncoupled Quartet	4	0.206134		Uncoupled Quartet	4	0.198237		Uncoupled Quartet	4	0.180637		Uncoupled Quartet	4	0.224851
Uncoupled Quartet	5	0.349703		Uncoupled Quartet	5	0.197116		Uncoupled Quartet	5	0.172019		Uncoupled Quartet	5	0.203875
Uncoupled Quartet	6	0.271054		Uncoupled Quartet	6	0.183195		Uncoupled Quartet	6	0.168783		Uncoupled Quartet	6	0.168343
Group	Mean AUC	Standard Deviation		Group	Mean AUC	Standard Deviation		Group	Mean AUC	Standard Deviation		Group	Mean AUC	Standard Deviation
Homotypic Nanocage	0.316812	0.106603		Homotypic Nanocage	0.164127	0.0114705		Homotypic Nanocage	3.45877	0.307527		Homotypic Nanocage	0.175166	0.00517196
Mosaic-4	0.314281	0.119714		Mosaic-4	0.30931	0.0829392		Mosaic-4	3.30618	0.410872		Mosaic-4	0.176192	0.00751929
Mosaic-8	0.448149	0.202961		Mosaic-8	0.384682	0.11837		Mosaic-8	3.15307	0.656365		Mosaic-8	0.161724	0.0170885
Quartet Nanocage	0.662877	0.170158		Quartet Nanocage	0.37094	0.0924037		Quartet Nanocage	3.41105	0.465295		Quartet Nanocage	0.166752	0.00735525
Dual Quartet Nanocage	0.632471	0.147245		Dual Quartet Nanocage	0.477718	0.176689		Dual Quartet Nanocage	3.33673	0.162272		Dual Quartet Nanocage	0.178639	0.00918331
Uncoupled Quartet	0.248091	0.0547005		Uncoupled Quartet	0.208411	0.0563526		Uncoupled Quartet	0.179128	0.0107212		Uncoupled Quartet	0.191537	0.0200231
Statistical Testing
Tukey's multiple comparisons test	Adjusted P Value	Summary		Tukey's multiple comparisons test	Adjusted P Value	Summary		Tukey's multiple comparisons test	Adjusted P Value	Summary		No statistical tests were performed on MBP results due to all values being near the limit of detection.
Homotypic Nanocage vs. Mosaic 4	>.999	ns		Homotypic Nanocage vs. Mosaic 4	0.176	ns		Homotypic Nanocage vs. Mosaic 4	0.984	ns
Homotypic Nanocage vs. Mosaic 8	0.602	ns		Homotypic Nanocage vs. Mosaic 8	0.01	*		Homotypic Nanocage vs. Mosaic 8	0.761	ns
Homotypic Nanocage vs. Quartet Nanocage	0.003	**		Homotypic Nanocage vs. Quartet Nanocage	0.018	*		Homotypic Nanocage vs. Quartet Nanocage	>.999	ns
Homotypic Nanocage vs. Double Quartet Nanocage	0.007	**		Homotypic Nanocage vs. Double Quartet Nanocage	<.001	***		Homotypic Nanocage vs. Double Quartet Nanocage	0.994	ns
Homotypic Nanocage vs. Uncoupled Quartet	0.957	ns		Homotypic Nanocage vs. Uncoupled Quartet	0.975	ns		Homotypic Nanocage vs. Uncoupled Quartet	<.001	***
Mosaic 4 vs. Mosaic 8	0.582	ns		Mosaic 4 vs. Mosaic 8	0.801	ns		Mosaic 4 vs. Mosaic 8	0.984	ns
Mosaic 4 vs. Quartet Nanocage	0.002	**		Mosaic 4 vs. Quartet Nanocage	0.903	ns		Mosaic 4 vs. Quartet Nanocage	0.997	ns
Mosaic 4 vs. Double Quartet Nanocage	0.006	**		Mosaic 4 vs. Double Quartet Nanocage	0.081	ns		Mosaic 4 vs. Double Quartet Nanocage	>.999	ns
Mosaic 4 vs. Uncoupled Quartet	0.964	ns		Mosaic 4 vs. Uncoupled Quartet	0.547	ns		Mosaic 4 vs. Uncoupled Quartet	<.001	***
Mosaic 8 vs. Quartet Nanocage	0.122	ns		Mosaic 8 vs. Quartet Nanocage	>.999	ns		Mosaic 8 vs. Quartet Nanocage	0.865	ns
Mosaic 8 vs. Double Quartet Nanocage	0.245	ns		Mosaic 8 vs. Double Quartet Nanocage	0.629	ns		Mosaic 8 vs. Double Quartet Nanocage	0.964	ns
Mosaic 8 vs. Uncoupled Quartet	0.173	ns		Mosaic 8 vs. Uncoupled Quartet	0.06	ns		Mosaic 8 vs. Uncoupled Quartet	<.001	***
Quartet Nanocage vs. Double Quartet Nanocage	0.999	ns		Quartet Nanocage vs. Double Quartet Nanocage	0.486	ns		Quartet Nanocage vs. Double Quartet Nanocage	>.999	ns
Quartet Nanocage vs. Uncoupled Quartet	<.001	***		Quartet Nanocage vs. Uncoupled Quartet	0.099	ns		Quartet Nanocage vs. Uncoupled Quartet	<.001	***
Double Quartet Nanocage vs. Uncoupled Quartet	<.001	***		Double Quartet Nanocage vs. Uncoupled Quartet	0.001	**		Double Quartet Nanocage vs. Uncoupled Quartet	<.001	***

## Sheet: Fig S11
Figure S11
Anti-SARS2 Response				Anti-SHC014 Response				Anti-RaTG13 Response				Anti-Rs4081 Response				Anti-WIV1 Response				Anti-pang17 Response				Anti-SARS1 Response				Anti-BtKY72 Response
Group	Mouse	AUC Value		Group	Mouse	AUC Value		Group	Mouse	AUC Value		Group	Mouse	AUC Value		Group	Mouse	AUC Value		Group	Mouse	AUC Value		Group	Mouse	AUC Value		Group	Mouse	AUC Value
Homotypic Nanocage	1	1.35457		Homotypic Nanocage	1	0.256234		Homotypic Nanocage	1	0.931396		Homotypic Nanocage	1	0.406405		Homotypic Nanocage	1	0.254797		Homotypic Nanocage	1	1.04936		Homotypic Nanocage	1	0.20995		Homotypic Nanocage	1	0.757571
Homotypic Nanocage	2	1.35126		Homotypic Nanocage	2	0.31079		Homotypic Nanocage	2	0.933652		Homotypic Nanocage	2	0.311608		Homotypic Nanocage	2	0.6273		Homotypic Nanocage	2	1.04792		Homotypic Nanocage	2	0.378771		Homotypic Nanocage	2	0.381205
Homotypic Nanocage	3	1.48831		Homotypic Nanocage	3	0.242639		Homotypic Nanocage	3	1.05687		Homotypic Nanocage	3	0.749307		Homotypic Nanocage	3	0.293471		Homotypic Nanocage	3	1.19863		Homotypic Nanocage	3	0.228784		Homotypic Nanocage	3	0.641786
Homotypic Nanocage	4	1.35797		Homotypic Nanocage	4	0.285041		Homotypic Nanocage	4	1.04623		Homotypic Nanocage	4	0.239277		Homotypic Nanocage	4	0.9417		Homotypic Nanocage	4	1.13709		Homotypic Nanocage	4	0.668717		Homotypic Nanocage	4	0.340278
Homotypic Nanocage	5	0.946596		Homotypic Nanocage	5	0.26177		Homotypic Nanocage	5	0.465091		Homotypic Nanocage	5	0.39986		Homotypic Nanocage	5	0.392667		Homotypic Nanocage	5	0.513173		Homotypic Nanocage	5	0.255248		Homotypic Nanocage	5	0.46671
Homotypic Nanocage	6	1.00922		Homotypic Nanocage	6	0.225834		Homotypic Nanocage	6	0.540069		Homotypic Nanocage	6	0.554544		Homotypic Nanocage	6	0.239019		Homotypic Nanocage	6	0.733482		Homotypic Nanocage	6	0.239345		Homotypic Nanocage	6	0.576766
Mosaic-4	1	1.60284		Mosaic-4	1	1.20262		Mosaic-4	1	1.49222		Mosaic-4	1	1.79119		Mosaic-4	1	1.01618		Mosaic-4	1	1.42661		Mosaic-4	1	0.936776		Mosaic-4	1	1.10134
Mosaic-4	2	1.29295		Mosaic-4	2	1.35891		Mosaic-4	2	1.13719		Mosaic-4	2	1.51435		Mosaic-4	2	0.781416		Mosaic-4	2	1.24594		Mosaic-4	2	0.808429		Mosaic-4	2	1.0723
Mosaic-4	3	1.89664		Mosaic-4	3	2.03299		Mosaic-4	3	1.5937		Mosaic-4	3	1.48388		Mosaic-4	3	1.58392		Mosaic-4	3	1.6483		Mosaic-4	3	1.60026		Mosaic-4	3	1.4383
Mosaic-4	4	1.70675		Mosaic-4	4	1.86444		Mosaic-4	4	1.42265		Mosaic-4	4	1.21353		Mosaic-4	4	1.7072		Mosaic-4	4	1.42761		Mosaic-4	4	1.68695		Mosaic-4	4	1.08991
Mosaic-4	5	2.2288		Mosaic-4	5	2.24548		Mosaic-4	5	1.9068		Mosaic-4	5	2.25604		Mosaic-4	5	1.90371		Mosaic-4	5	2.02237		Mosaic-4	5	1.67072		Mosaic-4	5	1.47673
Mosaic-4	6	1.07312		Mosaic-4	6	1.25232		Mosaic-4	6	1.02751		Mosaic-4	6	0.901165		Mosaic-4	6	1.03897		Mosaic-4	6	0.927808		Mosaic-4	6	1.01334		Mosaic-4	6	0.916935
Mosaic-8	1	2.08285		Mosaic-8	1	1.66852		Mosaic-8	1	1.26624		Mosaic-8	1	1.76611		Mosaic-8	1	1.42549		Mosaic-8	1	1.50882		Mosaic-8	1	1.35139		Mosaic-8	1	1.17866
Mosaic-8	2	1.68493		Mosaic-8	2	1.08232		Mosaic-8	2	1.49449		Mosaic-8	2	1.89907		Mosaic-8	2	1.26013		Mosaic-8	2	1.75995		Mosaic-8	2	0.919674		Mosaic-8	2	1.58845
Mosaic-8	3	0.591991		Mosaic-8	3	0.727606		Mosaic-8	3	0.489071		Mosaic-8	3	0.690869		Mosaic-8	3	1.652		Mosaic-8	3	0.645507		Mosaic-8	3	1.82792		Mosaic-8	3	1.61628
Mosaic-8	4	1.59301		Mosaic-8	4	1.64383		Mosaic-8	4	1.46784		Mosaic-8	4	1.73993		Mosaic-8	4	0.830096		Mosaic-8	4	1.87074		Mosaic-8	4	0.80419		Mosaic-8	4	0.531983
Mosaic-8	5	1.42108		Mosaic-8	5	1.35761		Mosaic-8	5	1.16254		Mosaic-8	5	1.68802		Mosaic-8	5	1.43169		Mosaic-8	5	1.58456		Mosaic-8	5	1.42836		Mosaic-8	5	1.16606
Mosaic-8	6	1.30692		Mosaic-8	6	1.53431		Mosaic-8	6	1.14317		Mosaic-8	6	1.43564		Mosaic-8	6	1.56891		Mosaic-8	6	1.35835		Mosaic-8	6	1.5175		Mosaic-8	6	1.10824
Quartet Nanocage	1	2.6918		Quartet Nanocage	1	2.88871		Quartet Nanocage	1	2.46876		Quartet Nanocage	1	2.35326		Quartet Nanocage	1	2.26965		Quartet Nanocage	1	2.29837		Quartet Nanocage	1	2.19197		Quartet Nanocage	1	2.29873
Quartet Nanocage	2	3.0166		Quartet Nanocage	2	3.02234		Quartet Nanocage	2	2.86117		Quartet Nanocage	2	3.17121		Quartet Nanocage	2	2.22437		Quartet Nanocage	2	2.79303		Quartet Nanocage	2	2.03656		Quartet Nanocage	2	2.40922
Quartet Nanocage	3	1.46066		Quartet Nanocage	3	1.93016		Quartet Nanocage	3	1.70864		Quartet Nanocage	3	1.39341		Quartet Nanocage	3	1.29602		Quartet Nanocage	3	1.1669		Quartet Nanocage	3	1.35511		Quartet Nanocage	3	1.14769
Quartet Nanocage	4	2.5229		Quartet Nanocage	4	2.63758		Quartet Nanocage	4	2.59376		Quartet Nanocage	4	2.11801		Quartet Nanocage	4	1.90659		Quartet Nanocage	4	2.27108		Quartet Nanocage	4	1.65572		Quartet Nanocage	4	1.94157
Quartet Nanocage	5	2.92928		Quartet Nanocage	5	3.05445		Quartet Nanocage	5	2.64233		Quartet Nanocage	5	1.89517		Quartet Nanocage	5	2.4424		Quartet Nanocage	5	2.26246		Quartet Nanocage	5	2.27778		Quartet Nanocage	5	2.00329
Quartet Nanocage	6	2.37789		Quartet Nanocage	6	2.29449		Quartet Nanocage	6	2.38324		Quartet Nanocage	6	2.31939		Quartet Nanocage	6	1.93511		Quartet Nanocage	6	2.12596		Quartet Nanocage	6	1.6822		Quartet Nanocage	6	2.12024
Dual Quartet Nanocage	1	2.02754		Dual Quartet Nanocage	1	2.02638		Dual Quartet Nanocage	1	1.94383		Dual Quartet Nanocage	1	1.95047		Dual Quartet Nanocage	1	2.11781		Dual Quartet Nanocage	1	2.11179		Dual Quartet Nanocage	1	2.03574		Dual Quartet Nanocage	1	1.92372
Dual Quartet Nanocage	2	2.09951		Dual Quartet Nanocage	2	1.79627		Dual Quartet Nanocage	2	2.07454		Dual Quartet Nanocage	2	2.10673		Dual Quartet Nanocage	2	2.36359		Dual Quartet Nanocage	2	2.12276		Dual Quartet Nanocage	2	2.21927		Dual Quartet Nanocage	2	2.29832
Dual Quartet Nanocage	3	2.42453		Dual Quartet Nanocage	3	2.29006		Dual Quartet Nanocage	3	2.35652		Dual Quartet Nanocage	3	2.2847		Dual Quartet Nanocage	3	1.68985		Dual Quartet Nanocage	3	2.38688		Dual Quartet Nanocage	3	1.6385		Dual Quartet Nanocage	3	1.66322
Dual Quartet Nanocage	4	2.20368		Dual Quartet Nanocage	4	2.3931		Dual Quartet Nanocage	4	2.15113		Dual Quartet Nanocage	4	2.22218		Dual Quartet Nanocage	4	2.10244		Dual Quartet Nanocage	4	2.06731		Dual Quartet Nanocage	4	2.0527		Dual Quartet Nanocage	4	2.02308
Dual Quartet Nanocage	5	2.35494		Dual Quartet Nanocage	5	2.26007		Dual Quartet Nanocage	5	2.1901		Dual Quartet Nanocage	5	2.26226		Dual Quartet Nanocage	5	1.96291		Dual Quartet Nanocage	5	2.32034		Dual Quartet Nanocage	5	2.0556		Dual Quartet Nanocage	5	2.08004
Dual Quartet Nanocage	6	2.07317		Dual Quartet Nanocage	6	2.30332		Dual Quartet Nanocage	6	2.10259		Dual Quartet Nanocage	6	2.16387		Dual Quartet Nanocage	6	2.21849		Dual Quartet Nanocage	6	2.03191		Dual Quartet Nanocage	6	2.05089		Dual Quartet Nanocage	6	1.62543
Uncoupled Quartet	1	1.15023		Uncoupled Quartet	1	1.62765		Uncoupled Quartet	1	1.11973		Uncoupled Quartet	1	1.19438		Uncoupled Quartet	1	1.03896		Uncoupled Quartet	1	0.854449		Uncoupled Quartet	1	0.880178		Uncoupled Quartet	1	1.75011
Uncoupled Quartet	2	0.857297		Uncoupled Quartet	2	1.37221		Uncoupled Quartet	2	0.873069		Uncoupled Quartet	2	1.01886		Uncoupled Quartet	2	0.871287		Uncoupled Quartet	2	0.786093		Uncoupled Quartet	2	0.674159		Uncoupled Quartet	2	1.4073
Uncoupled Quartet	3	1.30661		Uncoupled Quartet	3	1.88188		Uncoupled Quartet	3	1.22826		Uncoupled Quartet	3	1.40815		Uncoupled Quartet	3	1.23036		Uncoupled Quartet	3	1.2478		Uncoupled Quartet	3	0.97369		Uncoupled Quartet	3	0.78513
Uncoupled Quartet	4	2.0818		Uncoupled Quartet	4	2.14317		Uncoupled Quartet	4	1.85155		Uncoupled Quartet	4	2.10571		Uncoupled Quartet	4	1.79227		Uncoupled Quartet	4	1.96362		Uncoupled Quartet	4	1.32921		Uncoupled Quartet	4	1.00659
Uncoupled Quartet	5	1.47695		Uncoupled Quartet	5	1.80689		Uncoupled Quartet	5	1.38438		Uncoupled Quartet	5	1.35394		Uncoupled Quartet	5	1.04471		Uncoupled Quartet	5	1.28556		Uncoupled Quartet	5	0.895309		Uncoupled Quartet	5	0.901451
Uncoupled Quartet	6	0.756346		Uncoupled Quartet	6	1.11903		Uncoupled Quartet	6	0.701617		Uncoupled Quartet	6	0.60954		Uncoupled Quartet	6	0.576808		Uncoupled Quartet	6	0.658201		Uncoupled Quartet	6	0.660541		Uncoupled Quartet	6	1.33899
Group	Mean AUC	Standard Deviation		Group	Mean AUC	Standard Deviation		Group	Mean AUC	Standard Deviation		Group	Mean AUC	Standard Deviation		Group	Mean AUC	Standard Deviation		Group	Mean AUC	Standard Deviation		Group	Mean AUC	Standard Deviation		Group	Mean AUC	Standard Deviation
Homotypic Nanocage	1.25132	0.218933		Homotypic Nanocage	0.263718	0.0303637		Homotypic Nanocage	0.828885	0.259408		Homotypic Nanocage	0.4435	0.18343		Homotypic Nanocage	0.458159	0.276843		Homotypic Nanocage	0.946612	0.26605		Homotypic Nanocage	0.330136	0.176392		Homotypic Nanocage	0.527386	0.160356
Mosaic-4	1.63352	0.414713		Mosaic-4	1.65946	0.444919		Mosaic-4	1.43001	0.318055		Mosaic-4	1.52669	0.467599		Mosaic-4	1.33857	0.451571		Mosaic-4	1.44977	0.369407		Mosaic-4	1.28608	0.407899		Mosaic-4	1.18258	0.223531
Mosaic-8	1.4468	0.496703		Mosaic-8	1.3357	0.36868		Mosaic-8	1.17056	0.365433		Mosaic-8	1.53661	0.441313		Mosaic-8	1.36138	0.292949		Mosaic-8	1.45465	0.43592		Mosaic-8	1.30817	0.383457		Mosaic-8	1.19828	0.39508
Quartet Nanocage	2.49986	0.562779		Quartet Nanocage	2.63796	0.447894		Quartet Nanocage	2.44298	0.395181		Quartet Nanocage	2.20841	0.588356		Quartet Nanocage	2.01236	0.406542		Quartet Nanocage	2.15297	0.534754		Quartet Nanocage	1.86655	0.358862		Quartet Nanocage	1.98679	0.447206
Dual Quartet Nanocage	2.19723	0.16144		Dual Quartet Nanocage	2.1782	0.223596		Dual Quartet Nanocage	2.13645	0.136826		Dual Quartet Nanocage	2.16504	0.123673		Dual Quartet Nanocage	2.07585	0.231241		Dual Quartet Nanocage	2.1735	0.144777		Dual Quartet Nanocage	2.00878	0.193924		Dual Quartet Nanocage	1.93564	0.257146
Uncoupled Quartet	1.27154	0.479935		Uncoupled Quartet	1.65847	0.368987		Uncoupled Quartet	1.1931	0.405152		Uncoupled Quartet	1.28176	0.495724		Uncoupled Quartet	1.0924	0.407112		Uncoupled Quartet	1.13262	0.479531		Uncoupled Quartet	0.902182	0.244288		Uncoupled Quartet	1.19826	0.364292
Statistical Testing
Tukey's multiple comparisons test	Adjusted P Value	Summary		Tukey's multiple comparisons test	Adjusted P Value	Summary		Tukey's multiple comparisons test	Adjusted P Value	Summary		Tukey's multiple comparisons test	Adjusted P Value	Summary		Tukey's multiple comparisons test	Adjusted P Value	Summary		Tukey's multiple comparisons test	Adjusted P Value	Summary		Tukey's multiple comparisons test	Adjusted P Value	Summary		Tukey's multiple comparisons test	Adjusted P Value	Summary
Homotypic Nanocage vs. Mosaic 4	0.5732	ns		Homotypic Nanocage vs. Mosaic 4	***	<.001		Homotypic Nanocage vs. Mosaic 4	0.029	*		Homotypic Nanocage vs. Mosaic 4	<.001	***		Homotypic Nanocage vs. Mosaic 4	0.002	**		Homotypic Nanocage vs. Mosaic 4	0.264	ns		Homotypic Nanocage vs. Mosaic 4	<.001	***		Homotypic Nanocage vs. Mosaic 4	0.017	*
Homotypic Nanocage vs. Mosaic 8	0.5732	ns		Homotypic Nanocage vs. Mosaic 8	***	<.001		Homotypic Nanocage vs. Mosaic 8	0.029	*		Homotypic Nanocage vs. Mosaic 8	<.001	***		Homotypic Nanocage vs. Mosaic 8	0.002	**		Homotypic Nanocage vs. Mosaic 8	0.254	ns		Homotypic Nanocage vs. Mosaic 8	<.001	***		Homotypic Nanocage vs. Mosaic 8	0.014	*
Homotypic Nanocage vs. Quartet Nanocage	0.0001	***		Homotypic Nanocage vs. Quartet Nanocage	***	<.001		Homotypic Nanocage vs. Quartet Nanocage	<.001	***		Homotypic Nanocage vs. Quartet Nanocage	<.001	***		Homotypic Nanocage vs. Quartet Nanocage	<.001	***		Homotypic Nanocage vs. Quartet Nanocage	<.001	***		Homotypic Nanocage vs. Quartet Nanocage	<.001	***		Homotypic Nanocage vs. Quartet Nanocage	<.001	***
Homotypic Nanocage vs. Double Quartet Nanocage	0.0037	**		Homotypic Nanocage vs. Double Quartet Nanocage	***	<.001		Homotypic Nanocage vs. Double Quartet Nanocage	<.001	***		Homotypic Nanocage vs. Double Quartet Nanocage	<.001	***		Homotypic Nanocage vs. Double Quartet Nanocage	<.001	***		Homotypic Nanocage vs. Double Quartet Nanocage	<.001	***		Homotypic Nanocage vs. Double Quartet Nanocage	<.001	***		Homotypic Nanocage vs. Double Quartet Nanocage	<.001	***
Homotypic Nanocage vs. Uncoupled Quartet	>0.9999	ns		Homotypic Nanocage vs. Uncoupled Quartet	***	<.001		Homotypic Nanocage vs. Uncoupled Quartet	0.376	ns		Homotypic Nanocage vs. Uncoupled Quartet	<.001	***		Homotypic Nanocage vs. Uncoupled Quartet	0.043	*		Homotypic Nanocage vs. Uncoupled Quartet	0.962	ns		Homotypic Nanocage vs. Uncoupled Quartet	0.034	*		Homotypic Nanocage vs. Uncoupled Quartet	0.014	*
Mosaic 4 vs. Mosaic 8	>0.9999	ns		Mosaic 4 vs. Mosaic 8	ns	0.594		Mosaic 4 vs. Mosaic 8	>.999	ns		Mosaic 4 vs. Mosaic 8	>.999	ns		Mosaic 4 vs. Mosaic 8	>.999	ns		Mosaic 4 vs. Mosaic 8	>.999	ns		Mosaic 4 vs. Mosaic 8	>.999	ns		Mosaic 4 vs. Mosaic 8	>.999	ns
Mosaic 4 vs. Quartet Nanocage	0.0091	**		Mosaic 4 vs. Quartet Nanocage	***	<.001		Mosaic 4 vs. Quartet Nanocage	<.001	***		Mosaic 4 vs. Quartet Nanocage	0.053	ns		Mosaic 4 vs. Quartet Nanocage	0.027	*		Mosaic 4 vs. Quartet Nanocage	0.045	*		Mosaic 4 vs. Quartet Nanocage	0.03	*		Mosaic 4 vs. Quartet Nanocage	0.002	**
Mosaic 4 vs. Double Quartet Nanocage	0.1767	ns		Mosaic 4 vs. Double Quartet Nanocage	ns	0.131		Mosaic 4 vs. Double Quartet Nanocage	0.007	**		Mosaic 4 vs. Double Quartet Nanocage	0.08	ns		Mosaic 4 vs. Double Quartet Nanocage	0.013	*		Mosaic 4 vs. Double Quartet Nanocage	0.037	*		Mosaic 4 vs. Double Quartet Nanocage	0.004	**		Mosaic 4 vs. Double Quartet Nanocage	0.004	**
Mosaic 4 vs. Uncoupled Quartet	0.6278	ns		Mosaic 4 vs. Uncoupled Quartet	ns	>.999		Mosaic 4 vs. Uncoupled Quartet	0.789	ns		Mosaic 4 vs. Uncoupled Quartet	0.992	ns		Mosaic 4 vs. Uncoupled Quartet	0.831	ns		Mosaic 4 vs. Uncoupled Quartet	0.731	ns		Mosaic 4 vs. Uncoupled Quartet	0.287	ns		Mosaic 4 vs. Uncoupled Quartet	>.999	ns
Mosaic 8 vs. Quartet Nanocage	0.0091	**		Mosaic 8 vs. Quartet Nanocage	***	<.001		Mosaic 8 vs. Quartet Nanocage	<.001	***		Mosaic 8 vs. Quartet Nanocage	0.058	ns		Mosaic 8 vs. Quartet Nanocage	0.036	*		Mosaic 8 vs. Quartet Nanocage	0.047	*		Mosaic 8 vs. Quartet Nanocage	0.04	*		Mosaic 8 vs. Quartet Nanocage	0.003	**
Mosaic 8 vs. Double Quartet Nanocage	0.1767	ns		Mosaic 8 vs. Double Quartet Nanocage	**	0.003		Mosaic 8 vs. Double Quartet Nanocage	0.007	**		Mosaic 8 vs. Double Quartet Nanocage	0.088	ns		Mosaic 8 vs. Double Quartet Nanocage	0.017	*		Mosaic 8 vs. Double Quartet Nanocage	0.038	*		Mosaic 8 vs. Double Quartet Nanocage	0.006	**		Mosaic 8 vs. Double Quartet Nanocage	0.005	**
Mosaic 8 vs. Uncoupled Quartet	0.6278	ns		Mosaic 8 vs. Uncoupled Quartet	ns	0.597		Mosaic 8 vs. Uncoupled Quartet	0.789	ns		Mosaic 8 vs. Uncoupled Quartet	0.994	ns		Mosaic 8 vs. Uncoupled Quartet	0.773	ns		Mosaic 8 vs. Uncoupled Quartet	0.719	ns		Mosaic 8 vs. Uncoupled Quartet	0.233	ns		Mosaic 8 vs. Uncoupled Quartet	>.999	ns
Quartet Nanocage vs. Double Quartet Nanocage	0.7789	ns		Quartet Nanocage vs. Double Quartet Nanocage	ns	0.227		Quartet Nanocage vs. Double Quartet Nanocage	0.563	ns		Quartet Nanocage vs. Double Quartet Nanocage	>.999	ns		Quartet Nanocage vs. Double Quartet Nanocage	>.999	ns		Quartet Nanocage vs. Double Quartet Nanocage	>.999	ns		Quartet Nanocage vs. Double Quartet Nanocage	0.966	ns		Quartet Nanocage vs. Double Quartet Nanocage	>.999	ns
Quartet Nanocage vs. Uncoupled Quartet	0.0001	***		Quartet Nanocage vs. Uncoupled Quartet	***	<.001		Quartet Nanocage vs. Uncoupled Quartet	<.001	***		Quartet Nanocage vs. Uncoupled Quartet	0.175	ns		Quartet Nanocage vs. Uncoupled Quartet	0.001	**		Quartet Nanocage vs. Uncoupled Quartet	0.001	**		Quartet Nanocage vs. Uncoupled Quartet	<.001	***		Quartet Nanocage vs. Uncoupled Quartet	0.003	**
Double Quartet Nanocage vs. Uncoupled Quartet	0.0047	**		Double Quartet Nanocage vs. Uncoupled Quartet	ns	0.13		Double Quartet Nanocage vs. Uncoupled Quartet	<.001	***		Double Quartet Nanocage vs. Uncoupled Quartet	0.247	ns		Double Quartet Nanocage vs. Uncoupled Quartet	<.001	***		Double Quartet Nanocage vs. Uncoupled Quartet	0.001	**		Double Quartet Nanocage vs. Uncoupled Quartet	<.001	***		Double Quartet Nanocage vs. Uncoupled Quartet	0.005	**

## Sheet: Fig S12
Figure S12
Figure S12A												Figure S12B												Figure S12C
Midpoint Post-Boost SARS2 Wuhan				Midpoint Post-Boost SHC014				Midpoint Post-Boost Rs4081				Midpoint Post-Boost RaTG13				Midpoint Post-Boost WIV1				Midpoint Post-Boost pang17				Midpoint Post-Boost SARS1				Midpoint Post-Boost SARS2 BtKY72
Group	Mouse	Midpoint Value		Group	Mouse	Midpoint Value		Group	Mouse	Midpoint Value		Group	Mouse	Midpoint Value		Group	Mouse	Midpoint Value		Group	Mouse	Midpoint Value		Group	Mouse	Midpoint Value		Group	Mouse	Midpoint Value
Homotypic Nanocage	1	2.625		Homotypic Nanocage	1	1		Homotypic Nanocage	1	1.247		Homotypic Nanocage	1	2.39		Homotypic Nanocage	1	1.837		Homotypic Nanocage	1	2.396		Homotypic Nanocage	1	1		Homotypic Nanocage	1	2.157
Homotypic Nanocage	2	2.815		Homotypic Nanocage	2	1		Homotypic Nanocage	2	1		Homotypic Nanocage	2	2.363		Homotypic Nanocage	2	2.006		Homotypic Nanocage	2	2.427		Homotypic Nanocage	2	1.204		Homotypic Nanocage	2	1.494
Homotypic Nanocage	3	2.696		Homotypic Nanocage	3	1		Homotypic Nanocage	3	2.129		Homotypic Nanocage	3	2.37		Homotypic Nanocage	3	1		Homotypic Nanocage	3	2.451		Homotypic Nanocage	3	1.117		Homotypic Nanocage	3	2.086
Homotypic Nanocage	4	2.72		Homotypic Nanocage	4	1		Homotypic Nanocage	4	1		Homotypic Nanocage	4	2.542		Homotypic Nanocage	4	2.102		Homotypic Nanocage	4	2.561		Homotypic Nanocage	4	2.193		Homotypic Nanocage	4	1.379
Homotypic Nanocage	5	2.278		Homotypic Nanocage	5	1		Homotypic Nanocage	5	1.649		Homotypic Nanocage	5	1.927		Homotypic Nanocage	5	2.097		Homotypic Nanocage	5	1.923		Homotypic Nanocage	5	1.052		Homotypic Nanocage	5	1.853
Homotypic Nanocage	6	2.362		Homotypic Nanocage	6	1		Homotypic Nanocage	6	1.918		Homotypic Nanocage	6	2.107		Homotypic Nanocage	6	2.114		Homotypic Nanocage	6	2.148		Homotypic Nanocage	6	1.232		Homotypic Nanocage	6	1.739
Mosaic-4	1	2.793		Mosaic-4	1	2.484		Mosaic-4	1	2.947		Mosaic-4	1	2.755		Mosaic-4	1	2.393		Mosaic-4	1	2.764		Mosaic-4	1	2.316		Mosaic-4	1	2.59
Mosaic-4	2	2.599		Mosaic-4	2	2.513		Mosaic-4	2	2.539		Mosaic-4	2	2.499		Mosaic-4	2	2.26		Mosaic-4	2	2.59		Mosaic-4	2	1.778		Mosaic-4	2	2.558
Mosaic-4	3	2.992		Mosaic-4	3	3.02		Mosaic-4	3	2.743		Mosaic-4	3	2.803		Mosaic-4	3	2.813		Mosaic-4	3	2.904		Mosaic-4	3	2.796		Mosaic-4	3	2.626
Mosaic-4	4	2.868		Mosaic-4	4	2.89		Mosaic-4	4	2.434		Mosaic-4	4	2.633		Mosaic-4	4	2.799		Mosaic-4	4	2.66		Mosaic-4	4	2.812		Mosaic-4	4	2.499
Mosaic-4	5	3.255		Mosaic-4	5	3.24		Mosaic-4	5	3.303		Mosaic-4	5	3.075		Mosaic-4	5	2.959		Mosaic-4	5	3.171		Mosaic-4	5	2.848		Mosaic-4	5	2.898
Mosaic-4	6	2.238		Mosaic-4	6	2.537		Mosaic-4	6	2.261		Mosaic-4	6	2.366		Mosaic-4	6	2.243		Mosaic-4	6	2.256		Mosaic-4	6	2.367		Mosaic-4	6	2.297
Mosaic-8	1	2.682		Mosaic-8	1	2.851		Mosaic-8	1	2.913		Mosaic-8	1	2.598		Mosaic-8	1	2.701		Mosaic-8	1	2.814		Mosaic-8	1	2.615		Mosaic-8	1	2.466
Mosaic-8	2	2.908		Mosaic-8	2	2.486		Mosaic-8	2	2.988		Mosaic-8	2	2.806		Mosaic-8	2	2.629		Mosaic-8	2	2.943		Mosaic-8	2	2.092		Mosaic-8	2	2.833
Mosaic-8	3	2.064		Mosaic-8	3	1.865		Mosaic-8	3	1.999		Mosaic-8	3	1.879		Mosaic-8	3	2.873		Mosaic-8	3	2.164		Mosaic-8	3	3.071		Mosaic-8	3	2.752
Mosaic-8	4	2.863		Mosaic-8	4	2.851		Mosaic-8	4	2.938		Mosaic-8	4	2.722		Mosaic-8	4	2.292		Mosaic-8	4	3.118		Mosaic-8	4	1.995		Mosaic-8	4	1.402
Mosaic-8	5	2.814		Mosaic-8	5	2.455		Mosaic-8	5	2.886		Mosaic-8	5	2.602		Mosaic-8	5	2.727		Mosaic-8	5	2.851		Mosaic-8	5	2.616		Mosaic-8	5	2.511
Mosaic-8	6	2.74		Mosaic-8	6	2.703		Mosaic-8	6	2.709		Mosaic-8	6	2.625		Mosaic-8	6	2.821		Mosaic-8	6	2.765		Mosaic-8	6	2.807		Mosaic-8	6	2.482
Quartet Nanocage	1	3.239		Quartet Nanocage	1	3.37		Quartet Nanocage	1	3.07		Quartet Nanocage	1	3.101		Quartet Nanocage	1	3.005		Quartet Nanocage	1	3.135		Quartet Nanocage	1	2.975		Quartet Nanocage	1	3.028
Quartet Nanocage	2	3.508		Quartet Nanocage	2	3.496		Quartet Nanocage	2	3.585		Quartet Nanocage	2	3.424		Quartet Nanocage	2	3.036		Quartet Nanocage	2	3.446		Quartet Nanocage	2	3.003		Quartet Nanocage	2	3.176
Quartet Nanocage	3	2.63		Quartet Nanocage	3	2.879		Quartet Nanocage	3	2.542		Quartet Nanocage	3	2.74		Quartet Nanocage	3	2.415		Quartet Nanocage	3	2.498		Quartet Nanocage	3	2.62		Quartet Nanocage	3	2.354
Quartet Nanocage	4	3.238		Quartet Nanocage	4	3.359		Quartet Nanocage	4	3.097		Quartet Nanocage	4	3.307		Quartet Nanocage	4	2.846		Quartet Nanocage	4	3.152		Quartet Nanocage	4	2.767		Quartet Nanocage	4	2.956
Quartet Nanocage	5	3.47		Quartet Nanocage	5	3.5		Quartet Nanocage	5	2.94		Quartet Nanocage	5	3.372		Quartet Nanocage	5	3.041		Quartet Nanocage	5	3.123		Quartet Nanocage	5	3.103		Quartet Nanocage	5	2.973
Quartet Nanocage	6	3.171		Quartet Nanocage	6	3.185		Quartet Nanocage	6	3.164		Quartet Nanocage	6	3.19		Quartet Nanocage	6	2.951		Quartet Nanocage	6	3.207		Quartet Nanocage	6	2.847		Quartet Nanocage	6	3.063
Dual Quartet Nanocage	1	3.085		Dual Quartet Nanocage	1	3.072		Dual Quartet Nanocage	1	2.921		Dual Quartet Nanocage	1	3.008		Dual Quartet Nanocage	1	3.045		Dual Quartet Nanocage	1	3.202		Dual Quartet Nanocage	1	3.026		Dual Quartet Nanocage	1	2.98
Dual Quartet Nanocage	2	3.134		Dual Quartet Nanocage	2	2.988		Dual Quartet Nanocage	2	3.071		Dual Quartet Nanocage	2	3.039		Dual Quartet Nanocage	2	3.163		Dual Quartet Nanocage	2	3.082		Dual Quartet Nanocage	2	3.08		Dual Quartet Nanocage	2	3.253
Dual Quartet Nanocage	3	3.332		Dual Quartet Nanocage	3	2.967		Dual Quartet Nanocage	3	3.235		Dual Quartet Nanocage	3	3.228		Dual Quartet Nanocage	3	2.816		Dual Quartet Nanocage	3	3.336		Dual Quartet Nanocage	3	2.809		Dual Quartet Nanocage	3	2.817
Dual Quartet Nanocage	4	3.167		Dual Quartet Nanocage	4	3.183		Dual Quartet Nanocage	4	3.019		Dual Quartet Nanocage	4	3.041		Dual Quartet Nanocage	4	2.93		Dual Quartet Nanocage	4	2.994		Dual Quartet Nanocage	4	3.088		Dual Quartet Nanocage	4	2.986
Dual Quartet Nanocage	5	3.255		Dual Quartet Nanocage	5	2.871		Dual Quartet Nanocage	5	3.131		Dual Quartet Nanocage	5	3.242		Dual Quartet Nanocage	5	3.157		Dual Quartet Nanocage	5	3.34		Dual Quartet Nanocage	5	3.06		Dual Quartet Nanocage	5	3.059
Dual Quartet Nanocage	6	3.096		Dual Quartet Nanocage	6	3.138		Dual Quartet Nanocage	6	3.127		Dual Quartet Nanocage	6	3.131		Dual Quartet Nanocage	6	3.184		Dual Quartet Nanocage	6	3.169		Dual Quartet Nanocage	6	3.06		Dual Quartet Nanocage	6	2.758
Uncoupled Quartet	1	2.383		Uncoupled Quartet	1	2.852		Uncoupled Quartet	1	2.328		Uncoupled Quartet	1	1.772		Uncoupled Quartet	1	2.4		Uncoupled Quartet	1	2.137		Uncoupled Quartet	1	2.047		Uncoupled Quartet	1	2.184
Uncoupled Quartet	2	2.08		Uncoupled Quartet	2	2.604		Uncoupled Quartet	2	2.155		Uncoupled Quartet	2	2.363		Uncoupled Quartet	2	2.478		Uncoupled Quartet	2	2.095		Uncoupled Quartet	2	1.39		Uncoupled Quartet	2	2.049
Uncoupled Quartet	3	2.458		Uncoupled Quartet	3	2.882		Uncoupled Quartet	3	2.621		Uncoupled Quartet	3	2.385		Uncoupled Quartet	3	2.346		Uncoupled Quartet	3	2.466		Uncoupled Quartet	3	2.362		Uncoupled Quartet	3	2.311
Uncoupled Quartet	4	3.157		Uncoupled Quartet	4	3.205		Uncoupled Quartet	4	3.172		Uncoupled Quartet	4	3.075		Uncoupled Quartet	4	2.842		Uncoupled Quartet	4	3.146		Uncoupled Quartet	4	2.815		Uncoupled Quartet	4	2.871
Uncoupled Quartet	5	2.77		Uncoupled Quartet	5	2.847		Uncoupled Quartet	5	2.644		Uncoupled Quartet	5	2.693		Uncoupled Quartet	5	2.556		Uncoupled Quartet	5	2.507		Uncoupled Quartet	5	1.934		Uncoupled Quartet	5	2.417
Uncoupled Quartet	6	2.129		Uncoupled Quartet	6	2.344		Uncoupled Quartet	6	1.779		Uncoupled Quartet	6	2.069		Uncoupled Quartet	6	1.993		Uncoupled Quartet	6	2.045		Uncoupled Quartet	6	2.024		Uncoupled Quartet	6	1.421
Group	Mean Midpoint	Standard Deviation		Group	Mean Midpoint	Standard Deviation		Group	Mean Midpoint	Standard Deviation		Group	Mean Midpoint	Standard Deviation		Group	Mean Midpoint	Standard Deviation		Group	Mean Midpoint	Standard Deviation		Group	Mean Midpoint	Standard Deviation		Group	Mean Midpoint	Standard Deviation
Homotypic Nanocage	2.58267	0.214005		Homotypic Nanocage	1	0		Homotypic Nanocage	1.4905	0.48084		Homotypic Nanocage	2.28317	0.223701		Homotypic Nanocage	1.85933	0.433749		Homotypic Nanocage	2.31767	0.236486		Homotypic Nanocage	1.29967	0.446381		Homotypic Nanocage	1.78467	0.311526
Mosaic-4	2.79083	0.34765		Mosaic-4	2.78067	0.315991		Mosaic-4	2.7045	0.37835		Mosaic-4	2.6885	0.248962		Mosaic-4	2.57783	0.315214		Mosaic-4	2.72417	0.308183		Mosaic-4	2.48617	0.418986		Mosaic-4	2.578	0.195167
Mosaic-8	2.6785	0.311922		Mosaic-8	2.53517	0.370307		Mosaic-8	2.73883	0.374696		Mosaic-8	2.53867	0.333234		Mosaic-8	2.67383	0.206251		Mosaic-8	2.77583	0.324526		Mosaic-8	2.53267	0.415225		Mosaic-8	2.40767	0.515838
Quartet Nanocage	3.20933	0.314944		Quartet Nanocage	3.29817	0.235475		Quartet Nanocage	3.06633	0.337755		Quartet Nanocage	3.189	0.249794		Quartet Nanocage	2.88233	0.240113		Quartet Nanocage	3.0935	0.315523		Quartet Nanocage	2.88583	0.176146		Quartet Nanocage	2.925	0.290503
Dual Quartet Nanocage	3.17817	0.0970308		Dual Quartet Nanocage	3.0365	0.116273		Dual Quartet Nanocage	3.084	0.107538		Dual Quartet Nanocage	3.11483	0.101838		Dual Quartet Nanocage	3.04917	0.149232		Dual Quartet Nanocage	3.18717	0.137428		Dual Quartet Nanocage	3.0205	0.105811		Dual Quartet Nanocage	2.9755	0.176939
Uncoupled Quartet	2.49617	0.4084		Uncoupled Quartet	2.789	0.290272		Uncoupled Quartet	2.44983	0.477559		Uncoupled Quartet	2.39283	0.457538		Uncoupled Quartet	2.43583	0.278081		Uncoupled Quartet	2.39933	0.414858		Uncoupled Quartet	2.09533	0.473282		Uncoupled Quartet	2.20883	0.477301
Statistical Testing
Tukey's multiple comparisons test	Adjusted P Value	Summary		Tukey's multiple comparisons test	Adjusted P Value	Summary		Tukey's multiple comparisons test	Adjusted P Value	Summary		Tukey's multiple comparisons test	Adjusted P Value	Summary		Tukey's multiple comparisons test	Adjusted P Value	Summary		Tukey's multiple comparisons test	Adjusted P Value	Summary		Tukey's multiple comparisons test	Adjusted P Value	Summary		Tukey's multiple comparisons test	Adjusted P Value	Summary
Homotypic Nanocage vs. Mosaic 4	0.83	ns		Homotypic Nanocage vs. Mosaic 4	<0.001	***		Homotypic Nanocage vs. Mosaic 4	<0.001	***		Homotypic Nanocage vs. Mosaic 4	0.18	ns		Homotypic Nanocage vs. Mosaic 4	0.002	**		Homotypic Nanocage vs. Mosaic 4	0.21	ns		Homotypic Nanocage vs. Mosaic 4	<0.001	***		Homotypic Nanocage vs. Mosaic 4	0.006	**
Homotypic Nanocage vs. Mosaic 8	>0.99	ns		Homotypic Nanocage vs. Mosaic 8	<0.001	***		Homotypic Nanocage vs. Mosaic 8	<0.001	***		Homotypic Nanocage vs. Mosaic 8	0.65	ns		Homotypic Nanocage vs. Mosaic 8	<0.001	***		Homotypic Nanocage vs. Mosaic 8	0.12	ns		Homotypic Nanocage vs. Mosaic 8	<0.001	***		Homotypic Nanocage vs. Mosaic 8	0.05	*
Homotypic Nanocage vs. Quartet Nanocage	0.01	*		Homotypic Nanocage vs. Quartet Nanocage	<0.001	***		Homotypic Nanocage vs. Quartet Nanocage	<0.001	***		Homotypic Nanocage vs. Quartet Nanocage	<0.001	***		Homotypic Nanocage vs. Quartet Nanocage	<0.001	***		Homotypic Nanocage vs. Quartet Nanocage	0.001	**		Homotypic Nanocage vs. Quartet Nanocage	<0.001	***		Homotypic Nanocage vs. Quartet Nanocage	<0.001	***
Homotypic Nanocage vs. Double Quartet Nanocage	0.02	*		Homotypic Nanocage vs. Double Quartet Nanocage	<0.001	***		Homotypic Nanocage vs. Double Quartet Nanocage	<0.001	***		Homotypic Nanocage vs. Double Quartet Nanocage	<0.001	***		Homotypic Nanocage vs. Double Quartet Nanocage	<0.001	***		Homotypic Nanocage vs. Double Quartet Nanocage	<0.001	***		Homotypic Nanocage vs. Double Quartet Nanocage	<0.001	***		Homotypic Nanocage vs. Double Quartet Nanocage	<0.001	***
Homotypic Nanocage vs. Uncoupled Quartet	>0.99	ns		Homotypic Nanocage vs. Uncoupled Quartet	<0.001	***		Homotypic Nanocage vs. Uncoupled Quartet	0.002	**		Homotypic Nanocage vs. Uncoupled Quartet	0.99	ns		Homotypic Nanocage vs. Uncoupled Quartet	0.02	*		Homotypic Nanocage vs. Uncoupled Quartet	>0.99	ns		Homotypic Nanocage vs. Uncoupled Quartet	0.009	**		Homotypic Nanocage vs. Uncoupled Quartet	0.32	ns
Mosaic 4 vs. Mosaic 8	0.99	ns		Mosaic 4 vs. Mosaic 8	0.56	ns		Mosaic 4 vs. Mosaic 8	>0.99	ns		Mosaic 4 vs. Mosaic 8	0.94	ns		Mosaic 4 vs. Mosaic 8	>0.99	ns		Mosaic 4 vs. Mosaic 8	>0.99	ns		Mosaic 4 vs. Mosaic 8	>0.99	ns		Mosaic 4 vs. Mosaic 8	0.96	ns
Mosaic 4 vs. Quartet Nanocage	0.18	ns		Mosaic 4 vs. Quartet Nanocage	0.02	*		Mosaic 4 vs. Quartet Nanocage	0.58	ns		Mosaic 4 vs. Quartet Nanocage	0.06	ns		Mosaic 4 vs. Quartet Nanocage	0.45	ns		Mosaic 4 vs. Quartet Nanocage	0.3	ns		Mosaic 4 vs. Quartet Nanocage	0.43	ns		Mosaic 4 vs. Quartet Nanocage	0.54	ns
Mosaic 4 vs. Double Quartet Nanocage	0.25	ns		Mosaic 4 vs. Double Quartet Nanocage	0.52	ns		Mosaic 4 vs. Double Quartet Nanocage	0.53	ns		Mosaic 4 vs. Double Quartet Nanocage	0.14	ns		Mosaic 4 vs. Double Quartet Nanocage	0.07	ns		Mosaic 4 vs. Double Quartet Nanocage	0.11	ns		Mosaic 4 vs. Double Quartet Nanocage	0.15	ns		Mosaic 4 vs. Double Quartet Nanocage	0.39	ns
Mosaic 4 vs. Uncoupled Quartet	0.54	ns		Mosaic 4 vs. Uncoupled Quartet	>0.99	ns		Mosaic 4 vs. Uncoupled Quartet	0.85	ns		Mosaic 4 vs. Uncoupled Quartet	0.5	ns		Mosaic 4 vs. Uncoupled Quartet	0.95	ns		Mosaic 4 vs. Uncoupled Quartet	0.44	ns		Mosaic 4 vs. Uncoupled Quartet	0.46	ns		Mosaic 4 vs. Uncoupled Quartet	0.47	ns
Mosaic 8 vs. Quartet Nanocage	0.05	*		Mosaic 8 vs. Quartet Nanocage	<0.001	***		Mosaic 8 vs. Quartet Nanocage	0.67	ns		Mosaic 8 vs. Quartet Nanocage	0.006	**		Mosaic 8 vs. Quartet Nanocage	0.8	ns		Mosaic 8 vs. Quartet Nanocage	0.47	ns		Mosaic 8 vs. Quartet Nanocage	0.57	ns		Mosaic 8 vs. Quartet Nanocage	0.14	ns
Mosaic 8 vs. Double Quartet Nanocage	0.07	ns		Mosaic 8 vs. Double Quartet Nanocage	0.02	*		Mosaic 8 vs. Double Quartet Nanocage	0.62	ns		Mosaic 8 vs. Double Quartet Nanocage	0.02	*		Mosaic 8 vs. Double Quartet Nanocage	0.23	ns		Mosaic 8 vs. Double Quartet Nanocage	0.2	ns		Mosaic 8 vs. Double Quartet Nanocage	0.23	ns		Mosaic 8 vs. Double Quartet Nanocage	0.09	ns
Mosaic 8 vs. Uncoupled Quartet	0.9	ns		Mosaic 8 vs. Uncoupled Quartet	0.53	ns		Mosaic 8 vs. Uncoupled Quartet	0.77	ns		Mosaic 8 vs. Uncoupled Quartet	0.95	ns		Mosaic 8 vs. Uncoupled Quartet	0.7	ns		Mosaic 8 vs. Uncoupled Quartet	0.29	ns		Mosaic 8 vs. Uncoupled Quartet	0.34	ns		Mosaic 8 vs. Uncoupled Quartet	0.92	ns
Quartet Nanocage vs. Double Quartet Nanocage	>0.99	ns		Quartet Nanocage vs. Double Quartet Nanocage	0.49	ns		Quartet Nanocage vs. Double Quartet Nanocage	>0.99	ns		Quartet Nanocage vs. Double Quartet Nanocage	>0.99	ns		Quartet Nanocage vs. Double Quartet Nanocage	0.91	ns		Quartet Nanocage vs. Double Quartet Nanocage	>0.99	ns		Quartet Nanocage vs. Double Quartet Nanocage	0.99	ns		Quartet Nanocage vs. Double Quartet Nanocage	>0.99	ns
Quartet Nanocage vs. Uncoupled Quartet	0.003	**		Quartet Nanocage vs. Uncoupled Quartet	0.02	*		Quartet Nanocage vs. Uncoupled Quartet	0.08	ns		Quartet Nanocage vs. Uncoupled Quartet	<0.001	***		Quartet Nanocage vs. Uncoupled Quartet	0.1	ns		Quartet Nanocage vs. Uncoupled Quartet	0.005	**		Quartet Nanocage vs. Uncoupled Quartet	0.01	**		Quartet Nanocage vs. Uncoupled Quartet	0.02	*
Double Quartet Nanocage vs. Uncoupled Quartet	0.005	**		Double Quartet Nanocage vs. Uncoupled Quartet	0.55	ns		Double Quartet Nanocage vs. Uncoupled Quartet	0.07	ns		Double Quartet Nanocage vs. Uncoupled Quartet	0.002	**		Double Quartet Nanocage vs. Uncoupled Quartet	0.009	**		Double Quartet Nanocage vs. Uncoupled Quartet	0.001	**		Double Quartet Nanocage vs. Uncoupled Quartet	0.002	**		Double Quartet Nanocage vs. Uncoupled Quartet	0.009	**

## Sheet: Fig S13
Figure S13
Anti-SARS2 RBD Absorbance Values	Mean A405
Sera Dilution	Homotypic Nanocage 1	Homotypic Nanocage 2	Homotypic Nanocage 3	Homotypic Nanocage 4	Homotypic Nanocage 5	Homotypic Nanocage 6	Mosaic-4 1	Mosaic-4 2	Mosaic-4 3	Mosaic-4 4	Mosaic-4 5	Mosaic-4 6	Mosaic-8 1	Mosaic-8 2	Mosaic-8 3	Mosaic-8 4	Mosaic-8 5	Mosaic-8 6	Quartet Nanocage 1	Quartet Nanocage 2	Quartet Nanocage 3	Quartet Nanocage 4	Quartet Nanocage 5	Quartet Nanocage 6	Dual Quartet Nanocage 1	Dual Quartet Nanocage 2	Dual Quartet Nanocage 3	Dual Quartet Nanocage 4	Dual Quartet Nanocage 5	Dual Quartet Nanocage 6	Uncoupled Quartet 1	Uncoupled Quartet 2	Uncoupled Quartet 3	Uncoupled Quartet 4	Uncoupled Quartet 5	Uncoupled Quartet 6
100	1.4	1.2145	1.469	1.287	1.164	1.193	1.4755	1.3285	1.558	1.5085	1.551	1.315	1.413	1.439	0.707	1.394	1.2625	1.223	1.9285	1.833	1.4945	1.8115	1.83	1.7705	1.5735	1.557	1.5475	1.567	1.6345	1.5675	1.27	1.004	1.391	1.5115	1.323	0.922
400	0.898	0.9395	1.0115	0.877	0.5975	0.6525	1.054	0.84	1.2515	1.17	1.3995	0.6655	0.9545	1.104	0.319	1.043	0.9625	0.8535	1.6805	1.7505	0.966	1.556	1.6945	1.4975	1.2935	1.263	1.422	1.347	1.3945	1.291	0.7215	0.5	0.8265	1.2795	0.947	0.4335
1600	0.39	0.4065	0.4305	0.427	0.2155	0.2395	0.501	0.3405	0.6735	0.5555	0.8795	0.2655	0.439	0.554	0.129	0.5185	0.4245	0.385	1.0685	1.327	0.3875	1.018	1.245	0.935	0.768	0.8235	0.9405	0.8175	0.9325	0.7765	0.293	0.2155	0.363	0.7885	0.449	0.1455
6400	0.1375	0.148	0.165	0.148	0.082	0.0865	0.1825	0.128	0.2565	0.187	0.395	0.094	0.1695	0.2275	0.0555	0.194	0.159	0.148	0.4815	0.6445	0.161	0.438	0.6235	0.3805	0.283	0.342	0.476	0.341	0.4705	0.3355	0.127	0.0755	0.1345	0.3545	0.178	0.0745
25600	0.0615	0.0655	0.064	0.0665	0.0485	0.048	0.079	0.063	0.0945	0.082	0.147	0.0495	0.085	0.085	0.045	0.085	0.071	0.0775	0.164	0.2325	0.062	0.1485	0.236	0.1365	0.1215	0.148	0.2245	0.1375	0.162	0.1505	0.0595	0.075	0.0645	0.1455	0.085	0.0485
102400	0.0405	0.0455	0.0405	0.0445	0.041	0.039	0.0565	0.063	0.0485	0.0445	0.0585	0.0365	0.0435	0.0615	0.037	0.048	0.0505	0.062	0.0675	0.0875	0.043	0.07	0.0905	0.064	0.0705	0.07	0.1095	0.064	0.0735	0.062	0.045	0.04	0.0455	0.0715	0.091	0.0425
409600	0.035	0.036	0.035	0.036	0.0335	0.0355	0.061	0.063	0.048	0.045	0.045	0.041	0.0425	0.0575	0.0575	0.062	0.069	0.039	0.0435	0.0485	0.0405	0.043	0.0495	0.044	0.041	0.043	0.076	0.045	0.0455	0.04	0.0365	0.039	0.052	0.045	0.0445	0.043
1.6384e+06	0.034	0.0375	0.037	0.0535	0.034	0.0355	0.037	0.043	0.036	0.04	0.04	0.0415	0.034	0.032	0.0445	0.041	0.04	0.039	0.0335	0.042	0.078	0.039	0.044	0.038	0.038	0.0445	0.0585	0.185	0.0375	0.037	0.053	0.038	0.0465	0.054	0.047	0.077
Anti-SHC014 RBD Absorbance Values	Mean A405
Sera Dilution	Homotypic Nanocage 1	Homotypic Nanocage 2	Homotypic Nanocage 3	Homotypic Nanocage 4	Homotypic Nanocage 5	Homotypic Nanocage 6	Mosaic-4 1	Mosaic-4 2	Mosaic-4 3	Mosaic-4 4	Mosaic-4 5	Mosaic-4 6	Mosaic-8 1	Mosaic-8 2	Mosaic-8 3	Mosaic-8 4	Mosaic-8 5	Mosaic-8 6	Quartet Nanocage 1	Quartet Nanocage 2	Quartet Nanocage 3	Quartet Nanocage 4	Quartet Nanocage 5	Quartet Nanocage 6	Dual Quartet Nanocage 1	Dual Quartet Nanocage 2	Dual Quartet Nanocage 3	Dual Quartet Nanocage 4	Dual Quartet Nanocage 5	Dual Quartet Nanocage 6	Uncoupled Quartet 1	Uncoupled Quartet 2	Uncoupled Quartet 3	Uncoupled Quartet 4	Uncoupled Quartet 5	Uncoupled Quartet 6
100	0.1125	0.2405	0.1355	0.1805	0.1625	0.0915	1.312	1.4765	1.621	1.62	1.5805	1.363	1.49	1.193	0.935	1.462	1.411	1.4625	1.888	1.868	1.7025	1.7515	1.88	1.677	1.5585	1.4495	1.8415	1.7145	1.687	1.6955	1.432	1.392	1.609	1.5085	1.4995	1.249
400	0.078	0.108	0.072	0.107	0.0835	0.059	0.778	0.8875	1.3825	1.2645	1.3725	0.8425	1.1015	0.6975	0.405	1.1015	0.853	0.9985	1.77	1.725	1.266	1.5945	1.7355	1.4795	1.3125	1.1635	1.434	1.4425	1.3425	1.4295	1.071	0.8955	1.2215	1.3445	1.1175	0.701
1600	0.05	0.0735	0.0565	0.06	0.058	0.0505	0.3045	0.37	0.7025	0.6	0.888	0.3365	0.543	0.272	0.1625	0.528	0.4025	0.4755	1.162	1.2815	0.659	1.116	1.367	0.924	0.7115	0.614	0.819	0.928	0.7	0.8665	0.518	0.3865	0.6135	0.8015	0.62	0.2775
6400	0.0465	0.0535	0.0475	0.0525	0.047	0.0475	0.136	0.132	0.278	0.2345	0.395	0.109	0.209	0.111	0.063	0.1965	0.15	0.185	0.5865	0.6715	0.2515	0.496	0.622	0.333	0.3175	0.2665	0.362	0.427	0.5835	0.3795	0.219	0.1545	0.2635	0.383	0.2785	0.1285
25600	0.05	0.0475	0.0505	0.053	0.051	0.048	0.0555	0.067	0.107	0.0905	0.153	0.0505	0.0855	0.053	0.065	0.0835	0.0705	0.077	0.212	0.2355	0.088	0.171	0.2505	0.126	0.1215	0.109	0.141	0.179	0.1325	0.17	0.0925	0.0685	0.101	0.167	0.1265	0.0705
102400	0.0715	0.0515	0.0455	0.047	0.046	0.06	0.0445	0.0455	0.059	0.0595	0.0785	0.0375	0.048	0.041	0.038	0.047	0.048	0.0485	0.0855	0.099	0.046	0.075	0.1005	0.063	0.064	0.0555	0.0665	0.075	0.0555	0.0615	0.052	0.051	0.054	0.074	0.0655	0.0435
409600	0.0465	0.051	0.0485	0.0475	0.049	0.048	0.043	0.036	0.0445	0.0455	0.051	0.0355	0.042	0.0415	0.0385	0.0425	0.0385	0.038	0.05	0.0545	0.0405	0.0465	0.049	0.0505	0.0515	0.042	0.043	0.044	0.067	0.058	0.04	0.0405	0.063	0.043	0.0405	0.035
1.6384e+06	0.058	0.0525	0.047	0.047	0.0535	0.0455	0.0365	0.0375	0.043	0.0405	0.0345	0.0365	0.038	0.0385	0.04	0.043	0.039	0.0385	0.033	0.0495	0.0415	0.0385	0.0405	0.035	0.0555	0.05	0.0565	0.0545	0.075	0.054	0.0375	0.0375	0.053	0.036	0.0405	0.0385
Anti-Rs4081 RBD Absorbance Values	Mean A405
Sera Dilution	Homotypic Nanocage 1	Homotypic Nanocage 2	Homotypic Nanocage 3	Homotypic Nanocage 4	Homotypic Nanocage 5	Homotypic Nanocage 6	Mosaic-4 1	Mosaic-4 2	Mosaic-4 3	Mosaic-4 4	Mosaic-4 5	Mosaic-4 6	Mosaic-8 1	Mosaic-8 2	Mosaic-8 3	Mosaic-8 4	Mosaic-8 5	Mosaic-8 6	Quartet Nanocage 1	Quartet Nanocage 2	Quartet Nanocage 3	Quartet Nanocage 4	Quartet Nanocage 5	Quartet Nanocage 6	Dual Quartet Nanocage 1	Dual Quartet Nanocage 2	Dual Quartet Nanocage 3	Dual Quartet Nanocage 4	Dual Quartet Nanocage 5	Dual Quartet Nanocage 6	Uncoupled Quartet 1	Uncoupled Quartet 2	Uncoupled Quartet 3	Uncoupled Quartet 4	Uncoupled Quartet 5	Uncoupled Quartet 6
100	0.493	0.3415	0.9645	0.1755	0.4675	0.703	1.5025	1.512	1.3845	1.316	1.5205	1.1315	1.531	1.5625	0.8985	1.444	1.4635	1.39	1.8345	1.8685	1.4765	1.6165	1.594	1.7225	1.627	1.563	1.6025	1.6725	1.583	1.626	1.313	1.1815	1.4005	1.4845	1.313	0.794
400	0.1725	0.117	0.434	0.0785	0.18	0.2895	1.196	0.9605	0.9685	0.7685	1.3415	0.5555	1.1595	1.2465	0.3805	1.0935	1.102	0.9615	1.478	1.7595	0.9075	1.3025	1.2175	1.5055	1.2445	1.253	1.385	1.29	1.303	1.314	0.743	0.614	0.904	1.2815	0.875	0.3235
1600	0.075	0.0625	0.16	0.049	0.0755	0.1125	0.6055	0.464	0.463	0.3295	0.891	0.203	0.6075	0.6645	0.145	0.6165	0.5655	0.4175	0.885	1.398	0.402	0.8165	0.672	0.924	0.6805	0.7905	0.895	0.847	0.8585	0.846	0.327	0.278	0.3835	0.787	0.3915	0.129
6400	0.0465	0.0425	0.0655	0.0415	0.0465	0.056	0.2395	0.1925	0.193	0.1275	0.4675	0.0805	0.226	0.2685	0.072	0.2275	0.2225	0.161	0.3675	0.7405	0.142	0.331	0.255	0.334	0.2995	0.3845	0.423	0.3745	0.411	0.3695	0.131	0.1	0.143	0.364	0.1635	0.0585
25600	0.047	0.0445	0.044	0.0495	0.044	0.044	0.0915	0.0695	0.0705	0.06	0.1625	0.0455	0.0875	0.109	0.0495	0.086	0.094	0.0795	0.1335	0.2685	0.059	0.14	0.096	0.1275	0.11	0.1575	0.159	0.1645	0.208	0.1325	0.065	0.055	0.076	0.1585	0.082	0.0465
102400	0.0405	0.04	0.04	0.039	0.057	0.0425	0.0545	0.0465	0.043	0.0425	0.0665	0.039	0.048	0.0495	0.035	0.0505	0.0495	0.044	0.0645	0.1015	0.039	0.06	0.071	0.0585	0.0515	0.0685	0.071	0.0655	0.0825	0.0565	0.046	0.0425	0.0445	0.1115	0.0465	0.0525
409600	0.068	0.049	0.042	0.0375	0.0405	0.046	0.046	0.0365	0.0385	0.036	0.047	0.037	0.037	0.0375	0.0375	0.0425	0.037	0.0375	0.0425	0.0505	0.037	0.042	0.038	0.0435	0.04	0.041	0.0435	0.093	0.1035	0.0415	0.0375	0.037	0.0525	0.051	0.044	0.0375
1.6384e+06	0.047	0.046	0.045	0.05	0.044	0.043	0.032	0.0375	0.036	0.0495	0.0365	0.0355	0.038	0.035	0.0505	0.0895	0.0395	0.0345	0.054	0.043	0.041	0.045	0.0365	0.0355	0.0345	0.0495	0.0485	0.0495	0.0375	0.042	0.0355	0.0345	0.096	0.047	0.0375	0.037
Anti-RaTG13 RBD Absorbance Values	Mean A405
Sera Dilution	Homotypic Nanocage 1	Homotypic Nanocage 2	Homotypic Nanocage 3	Homotypic Nanocage 4	Homotypic Nanocage 5	Homotypic Nanocage 6	Mosaic-4 1	Mosaic-4 2	Mosaic-4 3	Mosaic-4 4	Mosaic-4 5	Mosaic-4 6	Mosaic-8 1	Mosaic-8 2	Mosaic-8 3	Mosaic-8 4	Mosaic-8 5	Mosaic-8 6	Quartet Nanocage 1	Quartet Nanocage 2	Quartet Nanocage 3	Quartet Nanocage 4	Quartet Nanocage 5	Quartet Nanocage 6	Dual Quartet Nanocage 1	Dual Quartet Nanocage 2	Dual Quartet Nanocage 3	Dual Quartet Nanocage 4	Dual Quartet Nanocage 5	Dual Quartet Nanocage 6	Uncoupled Quartet 1	Uncoupled Quartet 2	Uncoupled Quartet 3	Uncoupled Quartet 4	Uncoupled Quartet 5	Uncoupled Quartet 6
100	1.08	1.097	1.248	1.1275	0.5545	0.664	1.4195	1.265	1.4635	1.4575	1.479	1.207	1.2725	1.343	0.6165	1.3125	1.1655	1.162	1.9095	1.8215	1.6005	1.777	1.7315	1.7525	1.528	1.5355	1.622	1.691	1.529	1.5585	1.2995	0.973	1.3365	1.3785	1.329	0.9335
400	0.5845	0.5835	0.692	0.683	0.2365	0.296	0.9915	0.7425	1.064	0.958	1.2395	0.646	0.8175	0.9735	0.2535	0.9045	0.7485	0.751	1.6045	1.6665	1.108	1.5775	1.5905	1.473	1.2135	1.2245	1.384	1.3375	1.3805	1.3895	0.651	0.5375	0.7615	1.2595	0.933	0.4045
1600	0.2165	0.223	0.2395	0.263	0.0955	0.1125	0.459	0.2945	0.4975	0.402	0.6945	0.251	0.362	0.471	0.1005	0.498	0.32	0.3055	0.919	1.223	0.4995	1.074	1.1225	0.9505	0.7005	0.7705	0.9185	0.8085	0.8615	0.772	0.314	0.1965	0.337	0.6315	0.372	0.1485
6400	0.0835	0.0855	0.098	0.111	0.0575	0.0575	0.174	0.111	0.1965	0.143	0.291	0.091	0.1415	0.188	0.0515	0.192	0.1285	0.1235	0.378	0.558	0.18	0.4625	0.4915	0.378	0.3165	0.3445	0.419	0.3305	0.3805	0.325	0.137	0.087	0.1195	0.2635	0.1555	0.065
25600	0.0615	0.049	0.049	0.054	0.041	0.044	0.069	0.0525	0.0715	0.0585	0.1035	0.048	0.072	0.076	0.0405	0.081	0.0675	0.072	0.141	0.217	0.079	0.175	0.183	0.1465	0.1205	0.17	0.159	0.127	0.1245	0.12	0.0635	0.0485	0.0565	0.1005	0.0775	0.042
102400	0.049	0.0375	0.0425	0.039	0.0415	0.0385	0.044	0.0375	0.052	0.049	0.056	0.038	0.041	0.0675	0.036	0.0505	0.054	0.041	0.066	0.086	0.053	0.074	0.0795	0.065	0.062	0.094	0.093	0.0655	0.0755	0.0745	0.04	0.0405	0.043	0.0635	0.064	0.0375
409600	0.0345	0.0345	0.0325	0.037	0.044	0.0335	0.037	0.035	0.0375	0.036	0.0395	0.045	0.0405	0.0395	0.038	0.046	0.0385	0.036	0.0425	0.0855	0.04	0.047	0.0465	0.06	0.0465	0.0575	0.128	0.049	0.053	0.042	0.0415	0.043	0.0475	0.059	0.0405	0.033
1.6384e+06	0.0345	0.0465	0.037	0.0355	0.031	0.036	0.036	0.0355	0.039	0.0365	0.0405	0.045	0.0395	0.0375	0.0405	0.045	0.0385	0.035	0.036	0.045	0.142	0.042	0.0465	0.04	0.0385	0.0545	0.046	0.0395	0.0385	0.039	0.032	0.0665	0.068	0.07	0.045	0.0355
Anti-WIV1 RBD Absorbance Values	Mean A405
Sera Dilution	Homotypic Nanocage 1	Homotypic Nanocage 2	Homotypic Nanocage 3	Homotypic Nanocage 4	Homotypic Nanocage 5	Homotypic Nanocage 6	Mosaic-4 1	Mosaic-4 2	Mosaic-4 3	Mosaic-4 4	Mosaic-4 5	Mosaic-4 6	Mosaic-8 1	Mosaic-8 2	Mosaic-8 3	Mosaic-8 4	Mosaic-8 5	Mosaic-8 6	Quartet Nanocage 1	Quartet Nanocage 2	Quartet Nanocage 3	Quartet Nanocage 4	Quartet Nanocage 5	Quartet Nanocage 6	Dual Quartet Nanocage 1	Dual Quartet Nanocage 2	Dual Quartet Nanocage 3	Dual Quartet Nanocage 4	Dual Quartet Nanocage 5	Dual Quartet Nanocage 6	Uncoupled Quartet 1	Uncoupled Quartet 2	Uncoupled Quartet 3	Uncoupled Quartet 4	Uncoupled Quartet 5	Uncoupled Quartet 6
100	0.243	0.8375	0.2835	1.0795	0.4435	0.198	1.174	0.9445	1.4225	1.561	1.54	1.216	1.381	1.2855	1.456	0.9835	1.372	1.4125	1.867	1.77	1.4655	1.71	1.9625	1.6265	1.6235	1.719	1.519	1.718	1.4345	1.625	1.198	0.921	1.3295	1.5965	1.0555	0.7255
400	0.096	0.3475	0.1115	0.5525	0.192	0.0915	0.658	0.4885	1.0705	1.1625	1.199	0.6175	0.9375	0.8285	1.114	0.4955	0.9425	1.028	1.4955	1.4015	0.8245	1.2855	1.5895	1.289	1.3075	1.4105	1.0945	1.3115	1.2715	1.3535	0.6595	0.5515	0.761	1.175	0.6495	0.315
1600	0.053	0.127	0.0715	0.232	0.073	0.0495	0.2385	0.1695	0.478	0.518	0.67	0.2375	0.4285	0.36	0.54	0.1875	0.436	0.509	0.813	0.8315	0.3375	0.6095	0.8885	0.6605	0.7765	0.926	0.566	0.7415	0.748	0.879	0.2545	0.22	0.336	0.5735	0.261	0.117
6400	0.0385	0.0605	0.0455	0.1005	0.05	0.04	0.1035	0.0695	0.182	0.182	0.269	0.092	0.1645	0.131	0.2035	0.0735	0.1615	0.197	0.311	0.3215	0.1125	0.22	0.355	0.2555	0.363	0.431	0.217	0.321	0.297	0.3815	0.0995	0.081	0.1425	0.2175	0.106	0.057
25600	0.038	0.043	0.048	0.0635	0.047	0.036	0.0485	0.042	0.079	0.0755	0.11	0.0565	0.0695	0.061	0.078	0.045	0.071	0.09	0.12	0.132	0.062	0.085	0.1335	0.1035	0.147	0.161	0.082	0.1185	0.127	0.1435	0.052	0.052	0.0565	0.09	0.0555	0.0425
102400	0.035	0.0375	0.036	0.0425	0.0365	0.036	0.0345	0.037	0.045	0.052	0.104	0.0395	0.0445	0.0415	0.0455	0.0365	0.0425	0.043	0.0605	0.0585	0.042	0.059	0.068	0.0525	0.058	0.0765	0.048	0.0585	0.058	0.062	0.0395	0.0455	0.041	0.0515	0.044	0.0375
409600	0.0415	0.041	0.038	0.0535	0.0345	0.038	0.036	0.037	0.053	0.0475	0.0395	0.0715	0.039	0.0365	0.0375	0.0425	0.037	0.0375	0.0395	0.0435	0.039	0.0495	0.0415	0.0435	0.0455	0.044	0.0405	0.042	0.0435	0.0405	0.038	0.043	0.0395	0.059	0.048	0.0355
1.6384e+06	0.038	0.0345	0.0365	0.0445	0.0435	0.0375	0.037	0.0355	0.062	0.07	0.042	0.0795	0.0375	0.037	0.037	0.068	0.0445	0.0335	0.0375	0.055	0.069	0.0535	0.041	0.039	0.0405	0.04	0.036	0.0805	0.0395	0.0355	0.0415	0.0385	0.062	0.0615	0.0995	0.0505
Anti-pang17 RBD Absorbance Values	Mean A405
Sera Dilution	Homotypic Nanocage 1	Homotypic Nanocage 2	Homotypic Nanocage 3	Homotypic Nanocage 4	Homotypic Nanocage 5	Homotypic Nanocage 6	Mosaic-4 1	Mosaic-4 2	Mosaic-4 3	Mosaic-4 4	Mosaic-4 5	Mosaic-4 6	Mosaic-8 1	Mosaic-8 2	Mosaic-8 3	Mosaic-8 4	Mosaic-8 5	Mosaic-8 6	Quartet Nanocage 1	Quartet Nanocage 2	Quartet Nanocage 3	Quartet Nanocage 4	Quartet Nanocage 5	Quartet Nanocage 6	Dual Quartet Nanocage 1	Dual Quartet Nanocage 2	Dual Quartet Nanocage 3	Dual Quartet Nanocage 4	Dual Quartet Nanocage 5	Dual Quartet Nanocage 6	Uncoupled Quartet 1	Uncoupled Quartet 2	Uncoupled Quartet 3	Uncoupled Quartet 4	Uncoupled Quartet 5	Uncoupled Quartet 6
100	1.192	1.177	1.3585	1.1925	0.607	0.8955	1.33	1.289	1.4235	1.4325	1.48	1.149	1.373	1.4575	0.802	1.3945	1.3995	1.2625	1.727	1.7295	1.3135	1.675	1.691	1.463	1.524	1.5565	1.5845	1.593	1.547	1.491	1.0285	0.9665	1.315	1.422	1.3155	0.8675
400	0.6565	0.664	0.7665	0.735	0.265	0.415	0.956	0.8115	1.086	0.9535	1.2805	0.5785	0.999	1.1335	0.355	1.1585	1.0575	0.917	1.46	1.683	0.765	1.5115	1.4085	1.4805	1.263	1.2155	1.4165	1.2315	1.3475	1.235	0.508	0.459	0.7865	1.173	0.8155	0.369
1600	0.253	0.265	0.2935	0.3095	0.107	0.1495	0.434	0.3535	0.562	0.4145	0.775	0.2125	0.482	0.5955	0.1265	0.7025	0.477	0.4065	0.863	1.199	0.299	0.867	0.852	0.792	0.8475	0.825	0.9655	0.766	0.9455	0.797	0.206	0.1845	0.3415	0.754	0.3745	0.1275
6400	0.099	0.0995	0.104	0.1105	0.059	0.072	0.155	0.124	0.2035	0.1415	0.3305	0.0815	0.1805	0.23	0.0575	0.28	0.2175	0.1515	0.3965	0.555	0.1075	0.335	0.394	0.334	0.359	0.3955	0.4635	0.3755	0.4785	0.3505	0.087	0.0765	0.1345	0.3455	0.1525	0.065
25600	0.053	0.055	0.054	0.06	0.049	0.0455	0.0715	0.0625	0.0795	0.07	0.1255	0.047	0.081	0.0895	0.038	0.1055	0.085	0.073	0.1365	0.2125	0.051	0.129	0.149	0.134	0.137	0.155	0.1675	0.132	0.166	0.1265	0.049	0.045	0.06	0.1265	0.067	0.0585
102400	0.047	0.042	0.054	0.049	0.038	0.055	0.0465	0.042	0.048	0.049	0.055	0.036	0.0425	0.0565	0.0395	0.0655	0.0545	0.042	0.0595	0.082	0.0445	0.063	0.062	0.0505	0.0715	0.079	0.085	0.0635	0.0755	0.063	0.0425	0.0425	0.052	0.096	0.0435	0.04
409600	0.048	0.0395	0.047	0.039	0.042	0.0635	0.037	0.036	0.0415	0.038	0.0455	0.0365	0.037	0.087	0.0445	0.045	0.0435	0.0355	0.041	0.045	0.039	0.043	0.0425	0.0415	0.0515	0.049	0.056	0.045	0.046	0.043	0.0375	0.0405	0.0485	0.041	0.0375	0.0345
1.6384e+06	0.052	0.0425	0.058	0.038	0.0435	0.0375	0.0475	0.043	0.042	0.036	0.0425	0.0375	0.0365	0.0485	0.0765	0.093	0.045	0.041	0.031	0.048	0.03	0.0345	0.036	0.0355	0.0395	0.046	0.0535	0.048	0.042	0.038	0.036	0.0365	0.0485	0.0435	0.035	0.034
Anti-SARS1 RBD Absorbance Values	Mean A405
Sera Dilution	Homotypic Nanocage 1	Homotypic Nanocage 2	Homotypic Nanocage 3	Homotypic Nanocage 4	Homotypic Nanocage 5	Homotypic Nanocage 6	Mosaic-4 1	Mosaic-4 2	Mosaic-4 3	Mosaic-4 4	Mosaic-4 5	Mosaic-4 6	Mosaic-8 1	Mosaic-8 2	Mosaic-8 3	Mosaic-8 4	Mosaic-8 5	Mosaic-8 6	Quartet Nanocage 1	Quartet Nanocage 2	Quartet Nanocage 3	Quartet Nanocage 4	Quartet Nanocage 5	Quartet Nanocage 6	Dual Quartet Nanocage 1	Dual Quartet Nanocage 2	Dual Quartet Nanocage 3	Dual Quartet Nanocage 4	Dual Quartet Nanocage 5	Dual Quartet Nanocage 6	Uncoupled Quartet 1	Uncoupled Quartet 2	Uncoupled Quartet 3	Uncoupled Quartet 4	Uncoupled Quartet 5	Uncoupled Quartet 6
100	0.1495	0.4765	0.146	0.8295	0.2285	0.18	1.108	0.929	1.47	1.548	1.4825	1.1395	1.3385	1.0775	1.4735	1.0045	1.324	1.3625	1.8115	1.6525	1.3885	1.5585	1.719	1.5	1.6115	1.659	1.4905	1.599	1.6175	1.62	1.0395	0.7695	1.051	1.1705	0.9985	0.7905
400	0.067	0.17	0.0875	0.3885	0.0915	0.08	0.5875	0.4495	1.057	1.1455	1.132	0.6255	0.8665	0.5425	1.1385	0.463	0.9045	0.9835	1.4275	1.35	0.9135	1.113	1.521	1.116	1.295	1.347	1.0915	1.264	1.265	1.308	0.5095	0.3625	0.5945	0.848	0.5145	0.366
1600	0.051	0.071	0.0485	0.144	0.052	0.0505	0.212	0.21	0.496	0.538	0.519	0.2315	0.382	0.209	0.774	0.176	0.408	0.489	0.768	0.7025	0.37	0.508	0.817	0.5285	0.735	0.8235	0.512	0.805	0.8015	0.762	0.215	0.1455	0.268	0.4265	0.221	0.1365
6400	0.0385	0.056	0.039	0.064	0.0405	0.038	0.085	0.0855	0.1905	0.1725	0.207	0.089	0.147	0.1155	0.1945	0.0855	0.173	0.189	0.3225	0.296	0.1355	0.183	0.341	0.2105	0.311	0.4055	0.1915	0.3005	0.3075	0.3135	0.088	0.1105	0.1015	0.155	0.113	0.0735
25600	0.0365	0.0455	0.035	0.0445	0.0425	0.042	0.047	0.058	0.079	0.0785	0.0845	0.0465	0.065	0.048	0.083	0.0555	0.153	0.082	0.119	0.109	0.061	0.075	0.137	0.0915	0.13	0.14	0.079	0.1115	0.1205	0.1075	0.0535	0.0515	0.0485	0.083	0.0665	0.063
102400	0.041	0.0365	0.0335	0.0415	0.048	0.042	0.0425	0.053	0.0645	0.059	0.061	0.039	0.0615	0.048	0.045	0.046	0.055	0.0465	0.057	0.059	0.04	0.0485	0.07	0.063	0.056	0.0705	0.0495	0.057	0.058	0.058	0.046	0.043	0.039	0.056	0.0565	0.0465
409600	0.036	0.0365	0.0345	0.0365	0.0385	0.0375	0.0385	0.048	0.043	0.042	0.0435	0.0875	0.05	0.061	0.0435	0.0425	0.036	0.051	0.04	0.042	0.04	0.042	0.0415	0.0445	0.039	0.066	0.054	0.041	0.038	0.0375	0.047	0.0425	0.0505	0.0505	0.04	0.0385
1.6384e+06	0.0335	0.034	0.0535	0.034	0.036	0.0525	0.0495	0.036	0.039	0.037	0.0335	0.0595	0.057	0.0315	0.0325	0.0345	0.035	0.0385	0.0415	0.0425	0.0465	0.0485	0.052	0.0365	0.046	0.0355	0.045	0.0545	0.0355	0.041	0.049	0.0395	0.0395	0.0435	0.038	0.039
Anti-BTKY72 RBD Absorbance Values	Mean A405
Sera Dilution	Homotypic Nanocage 1	Homotypic Nanocage 2	Homotypic Nanocage 3	Homotypic Nanocage 4	Homotypic Nanocage 5	Homotypic Nanocage 6	Mosaic-4 1	Mosaic-4 2	Mosaic-4 3	Mosaic-4 4	Mosaic-4 5	Mosaic-4 6	Mosaic-8 1	Mosaic-8 2	Mosaic-8 3	Mosaic-8 4	Mosaic-8 5	Mosaic-8 6	Quartet Nanocage 1	Quartet Nanocage 2	Quartet Nanocage 3	Quartet Nanocage 4	Quartet Nanocage 5	Quartet Nanocage 6	Dual Quartet Nanocage 1	Dual Quartet Nanocage 2	Dual Quartet Nanocage 3	Dual Quartet Nanocage 4	Dual Quartet Nanocage 5	Dual Quartet Nanocage 6	Uncoupled Quartet 1	Uncoupled Quartet 2	Uncoupled Quartet 3	Uncoupled Quartet 4	Uncoupled Quartet 5	Uncoupled Quartet 6
100	0.9435	0.498	0.8465	0.4105	0.5955	0.7525	1.131	1.117	1.3955	1.1995	1.258	1.104	1.269	1.4215	1.4625	0.678	1.149	1.1765	1.849	1.793	1.3565	1.6355	1.6635	1.6825	1.5805	1.6195	1.512	1.6665	1.6265	1.515	0.797	0.5845	0.8255	1.1325	0.944	0.5195
400	0.446	0.182	0.364	0.1505	0.235	0.305	0.7565	0.6845	0.9205	0.702	0.992	0.5765	0.7535	1.039	1.0285	0.257	0.7145	0.705	1.5295	1.5085	0.729	1.266	1.288	1.375	1.2805	1.3965	1.092	1.35	1.3165	1.0625	0.3705	0.2615	0.422	0.8655	0.5555	0.2
1600	0.162	0.0715	0.132	0.0635	0.096	0.1185	0.2725	0.2785	0.4275	0.2685	0.4795	0.209	0.3135	0.5145	0.5135	0.1085	0.371	0.3045	0.8215	0.954	0.284	0.6795	0.7235	0.7995	0.667	0.9365	0.5365	0.7135	0.771	0.518	0.134	0.1065	0.165	0.4305	0.2425	0.0855
6400	0.082	0.043	0.059	0.0415	0.049	0.062	0.107	0.1035	0.172	0.1005	0.181	0.0825	0.1305	0.191	0.194	0.0535	0.1305	0.122	0.3145	0.386	0.104	0.2565	0.276	0.2925	0.2515	0.382	0.199	0.257	0.303	0.196	0.066	0.0505	0.0675	0.155	0.101	0.054
25600	0.042	0.038	0.046	0.0415	0.042	0.055	0.057	0.0555	0.0715	0.058	0.083	0.045	0.0615	0.0855	0.096	0.044	0.064	0.0565	0.119	0.1385	0.0545	0.096	0.108	0.1155	0.106	0.156	0.077	0.104	0.1315	0.0825	0.0465	0.05	0.0385	0.069	0.0605	0.0465
102400	0.043	0.0375	0.0375	0.0455	0.0405	0.04	0.0425	0.0475	0.0675	0.058	0.053	0.043	0.042	0.0585	0.05	0.051	0.043	0.041	0.076	0.0635	0.0425	0.0575	0.0515	0.054	0.055	0.0765	0.0495	0.06	0.0705	0.0455	0.037	0.041	0.037	0.0635	0.054	0.0425
409600	0.037	0.0355	0.0345	0.034	0.038	0.033	0.0405	0.066	0.0455	0.0445	0.041	0.041	0.0385	0.0425	0.0535	0.045	0.0425	0.0355	0.042	0.0435	0.039	0.0415	0.0405	0.04	0.05	0.0445	0.0465	0.044	0.0445	0.0405	0.0375	0.061	0.0365	0.0475	0.0475	0.0435
1.6384e+06	0.037	0.0325	0.034	0.0355	0.035	0.0345	0.0335	0.0385	0.036	0.035	0.0345	0.033	0.037	0.038	0.066	0.058	0.0365	0.036	0.038	0.0405	0.04	0.049	0.0415	0.037	0.0385	0.0465	0.049	0.0415	0.041	0.0395	0.036	0.0375	0.0835	0.0475	0.041	0.0355
Anti-SpyTag1-MBP RBD Absorbance Values	Mean A405
Sera Dilution	Homotypic Nanocage 1	Homotypic Nanocage 2	Homotypic Nanocage 3	Homotypic Nanocage 4	Homotypic Nanocage 5	Homotypic Nanocage 6	Mosaic-4 1	Mosaic-4 2	Mosaic-4 3	Mosaic-4 4	Mosaic-4 5	Mosaic-4 6	Mosaic-8 1	Mosaic-8 2	Mosaic-8 3	Mosaic-8 4	Mosaic-8 5	Mosaic-8 6	Quartet Nanocage 1	Quartet Nanocage 2	Quartet Nanocage 3	Quartet Nanocage 4	Quartet Nanocage 5	Quartet Nanocage 6	Dual Quartet Nanocage 1	Dual Quartet Nanocage 2	Dual Quartet Nanocage 3	Dual Quartet Nanocage 4	Dual Quartet Nanocage 5	Dual Quartet Nanocage 6	Uncoupled Quartet 1	Uncoupled Quartet 2	Uncoupled Quartet 3	Uncoupled Quartet 4	Uncoupled Quartet 5	Uncoupled Quartet 6
100	0.0725	0.045	0.045	0.0485	0.056	0.0845	0.0495	0.051	0.0445	0.039	0.0555	0.042	0.0435	0.0405	0.035	0.0395	0.0385	0.044	0.0965	0.0355	0.044	0.042	0.0515	0.035	0.039	0.04	0.0395	0.0425	0.0415	0.038	0.0565	0.0455	0.0635	0.113	0.054	0.043
400	0.0475	0.0475	0.0445	0.0425	0.043	0.0505	0.041	0.055	0.047	0.0395	0.0425	0.0565	0.0395	0.0445	0.038	0.047	0.046	0.036	0.0465	0.041	0.042	0.0425	0.0385	0.0355	0.04	0.046	0.048	0.0485	0.042	0.0365	0.0415	0.054	0.0595	0.072	0.0535	0.0385
1600	0.0445	0.042	0.0415	0.0485	0.041	0.042	0.0365	0.042	0.038	0.0445	0.045	0.0625	0.036	0.04	0.028	0.046	0.042	0.0375	0.04	0.0375	0.0345	0.0345	0.0415	0.038	0.0415	0.043	0.0435	0.0455	0.0395	0.0375	0.039	0.0405	0.0405	0.055	0.056	0.0385
6400	0.048	0.039	0.041	0.0395	0.037	0.036	0.057	0.0355	0.038	0.04	0.0375	0.0385	0.041	0.0335	0.035	0.0385	0.0425	0.0355	0.039	0.035	0.0295	0.0385	0.0445	0.039	0.0425	0.041	0.049	0.0375	0.0435	0.038	0.037	0.0395	0.0355	0.04	0.0475	0.0415
25600	0.036	0.0425	0.0415	0.0385	0.0395	0.0355	0.0365	0.043	0.035	0.041	0.04	0.0405	0.0365	0.0365	0.035	0.0455	0.0425	0.0365	0.041	0.034	0.034	0.0325	0.0455	0.041	0.0415	0.0415	0.0385	0.042	0.05	0.0425	0.047	0.059	0.0345	0.0445	0.0455	0.043
102400	0.0355	0.04	0.0415	0.041	0.038	0.036	0.037	0.0365	0.039	0.0385	0.041	0.04	0.035	0.038	0.037	0.0405	0.04	0.0365	0.038	0.037	0.032	0.038	0.038	0.0425	0.0485	0.043	0.0365	0.044	0.048	0.037	0.0565	0.043	0.044	0.048	0.048	0.0405
409600	0.037	0.036	0.04	0.035	0.0345	0.0345	0.0365	0.039	0.037	0.0405	0.041	0.041	0.035	0.033	0.0295	0.0365	0.0365	0.0355	0.035	0.034	0.042	0.0385	0.035	0.0365	0.0395	0.042	0.0415	0.042	0.04	0.037	0.038	0.04	0.039	0.0415	0.04	0.04
1.6384e+06	0.0385	0.037	0.0475	0.039	0.036	0.0375	0.0365	0.044	0.04	0.048	0.038	0.0375	0.0355	0.0315	0.0295	0.0325	0.099	0.035	0.0345	0.058	0.0485	0.052	0.033	0.034	0.0415	0.0625	0.0405	0.039	0.045	0.043	0.036	0.0385	0.037	0.041	0.043	0.036

## Sheet: Fig S14
Figure S14
Figure S14B												Figure S14C
Anti-SARS2 Wuhan ELISAs				Anti-SARS1 ELISAs				Anti-BtKY72 ELISAs				SARS1 Psuedovirus Neuts				BtKY72 Psuedovirus Neuts
Group	Mouse	AUC Value		Group	Mouse	AUC Value		Group	Mouse	AUC Value		Group	Mouse	ID50		Group	Mouse	ID50
Homotypic Nanocage	1	3.47387		Homotypic Nanocage	1	1.87405		Homotypic Nanocage	1	2.18309		Homotypic Nanocage	1	1.90795		Homotypic Nanocage	1	1.93146
Homotypic Nanocage	2	3.67721		Homotypic Nanocage	2	2.32005		Homotypic Nanocage	2	2.2014		Homotypic Nanocage	2	1.94201		Homotypic Nanocage	2	1.69897
Homotypic Nanocage	3	3.75778		Homotypic Nanocage	3	1.17708		Homotypic Nanocage	3	1.18021		Homotypic Nanocage	3	1.69897		Homotypic Nanocage	3	1.69897
Homotypic Nanocage	4	4.15315		Homotypic Nanocage	4	1.59194		Homotypic Nanocage	4	2.23946		Homotypic Nanocage	4	1.69897		Homotypic Nanocage	4	1.96708
Homotypic Nanocage	5	4.70603		Homotypic Nanocage	5	1.84396		Homotypic Nanocage	5	1.97389		Homotypic Nanocage	5	2.2003		Homotypic Nanocage	5	1.69897
Homotypic Nanocage	6	4.37071		Homotypic Nanocage	6	2.0657		Homotypic Nanocage	6	2.17406		Homotypic Nanocage	6	2.26126		Homotypic Nanocage	6	2.39129
Mosaic-8	1	3.57324		Mosaic-8	1	2.40081		Mosaic-8	1	2.8816		Mosaic-8	1	2.82079		Mosaic-8	1	3.83455
Mosaic-8	2	3.09603		Mosaic-8	2	2.26091		Mosaic-8	2	2.71384		Mosaic-8	2	2.85034		Mosaic-8	2	3.30557
Mosaic-8	3	3.5611		Mosaic-8	3	2.6482		Mosaic-8	3	2.9576		Mosaic-8	3	2.8169		Mosaic-8	3	2.48686
Mosaic-8	4	3.58156		Mosaic-8	4	2.81006		Mosaic-8	4	2.54159		Mosaic-8	4	3.20539		Mosaic-8	4	1.716
Mosaic-8	5	3.31868		Mosaic-8	5	2.60339		Mosaic-8	5	2.67243		Mosaic-8	5	3.05335		Mosaic-8	5	1.69897
Mosaic-8	6	3.9024		Mosaic-8	6	2.92757		Mosaic-8	6	3.0925		Mosaic-8	6	3.79933		Mosaic-8	6	2.78254
Quartet Nanocage	1	4.12747		Quartet Nanocage	1	2.70858		Quartet Nanocage	1	2.87796		Quartet Nanocage	1	2.29469		Quartet Nanocage	1	2.34104
Quartet Nanocage	2	2.84456		Quartet Nanocage	2	2.01107		Quartet Nanocage	2	2.33432		Quartet Nanocage	2	2.45864		Quartet Nanocage	2	1.69897
Quartet Nanocage	3	3.08207		Quartet Nanocage	3	2.7354		Quartet Nanocage	3	2.97405		Quartet Nanocage	3	3.93241		Quartet Nanocage	3	2.89492
Quartet Nanocage	4	3.24661		Quartet Nanocage	4	2.01291		Quartet Nanocage	4	2.14534		Quartet Nanocage	4	2.576		Quartet Nanocage	4	1.69897
Quartet Nanocage	5	4.34804		Quartet Nanocage	5	2.31453		Quartet Nanocage	5	2.60557		Quartet Nanocage	5	2.72884		Quartet Nanocage	5	2.23754
Quartet Nanocage	6	4.08418		Quartet Nanocage	6	2.31234		Quartet Nanocage	6	2.86005		Quartet Nanocage	6	3.01393		Quartet Nanocage	6	2.86243
Dual Quartet Nanocage	1	3.58157		Dual Quartet Nanocage	1	2.47077		Dual Quartet Nanocage	1	2.63298		Dual Quartet Nanocage	1	2.52982		Dual Quartet Nanocage	1	1.69897
Dual Quartet Nanocage	2	3.24084		Dual Quartet Nanocage	2	3.06793		Dual Quartet Nanocage	2	3.47394		Dual Quartet Nanocage	2	3.71186		Dual Quartet Nanocage	2	4.19562
Dual Quartet Nanocage	3	3.20283		Dual Quartet Nanocage	3	3.08551		Dual Quartet Nanocage	3	2.64039		Dual Quartet Nanocage	3	3.37376		Dual Quartet Nanocage	3	1.97635
Dual Quartet Nanocage	4	4.26022		Dual Quartet Nanocage	4	3.32165		Dual Quartet Nanocage	4	3.23894		Dual Quartet Nanocage	4	3.66729		Dual Quartet Nanocage	4	2.715
Dual Quartet Nanocage	5	3.42705		Dual Quartet Nanocage	5	2.69856		Dual Quartet Nanocage	5	2.4096		Dual Quartet Nanocage	5	3.35209		Dual Quartet Nanocage	5	2.45225
Dual Quartet Nanocage	6	3.46803		Dual Quartet Nanocage	6	2.30363		Dual Quartet Nanocage	6	2.3484		Dual Quartet Nanocage	6	2.37401		Dual Quartet Nanocage	6	2.83677
Group	Mean AUC	Standard Deviation		Group	Mean AUC	Standard Deviation		Group	Mean AUC	Standard Deviation		Group	Mean AUC	Standard Deviation		Group	Mean AUC	Standard Deviation
Homotypic Nanocage	4.02313	0.468152		Homotypic Nanocage	1.81213	0.394692		Homotypic Nanocage	1.99202	0.408429		Homotypic Nanocage	1.95158	0.239744		Homotypic Nanocage	1.89779	0.271316
Mosaic-8	3.5055	0.273336		Mosaic-8	2.60849	0.248189		Mosaic-8	2.80993	0.203435		Mosaic-8	3.09102	0.380079		Mosaic-8	2.63741	0.854747
Quartet Nanocage	3.62215	0.637667		Quartet Nanocage	2.34914	0.318838		Quartet Nanocage	2.63288	0.333361		Quartet Nanocage	2.83408	0.591315		Quartet Nanocage	2.28898	0.528695
Dual Quartet Nanocage	3.53009	0.384962		Dual Quartet Nanocage	2.82467	0.396696		Dual Quartet Nanocage	2.79071	0.45958		Dual Quartet Nanocage	3.16814	0.576019		Dual Quartet Nanocage	2.64583	0.87468
Statistical Testing
Tukey's multiple comparisons test	Adjusted P Value	Summary		Tukey's multiple comparisons test	Adjusted P Value	Summary		Tukey's multiple comparisons test	Adjusted P Value	Summary		Tukey's multiple comparisons test	Adjusted P Value	Summary		Tukey's multiple comparisons test	Adjusted P Value	Summary
Homotypic Nanocage vs. Mosaic 8	0.2412	ns		Homotypic Nanocage vs. Mosaic 8	0.0036	**		Homotypic Nanocage vs. Mosaic 8	0.0046	**		Homotypic Nanocage vs. Mosaic 8	0.0023	**		Homotypic Nanocage vs. Mosaic 8	0.266	ns
Homotypic Nanocage vs. Quartet Nanocage	0.4516	ns		Homotypic Nanocage vs. Quartet Nanocage	0.0617	ns		Homotypic Nanocage vs. Quartet Nanocage	0.0298	*		Homotypic Nanocage vs. Quartet Nanocage	0.0192	*		Homotypic Nanocage vs. Quartet Nanocage	0.753	ns
Homotypic Nanocage vs. Dual Quartet Nanocage	0.2788	ns		Homotypic Nanocage vs. Dual Quartet Nanocage	0.0003	***		Homotypic Nanocage vs. Dual Quartet Nanocage	0.0057	**		Homotypic Nanocage vs. Dual Quartet Nanocage	0.0012	**		Homotypic Nanocage vs. Dual Quartet Nanocage	0.2572	ns
Mosaic 8 vs. Quartet Nanocage	0.971	ns		Mosaic 8 vs. Quartet Nanocage	0.5725	ns		Mosaic 8 vs. Quartet Nanocage	0.8339	ns		Mosaic 8 vs. Quartet Nanocage	0.7802	ns		Mosaic 8 vs. Quartet Nanocage	0.8112	ns
Mosaic 8 vs. Dual Quartet Nanocage	0.9997	ns		Mosaic 8 vs. Dual Quartet Nanocage	0.7024	ns		Mosaic 8 vs. Dual Quartet Nanocage	0.9997	ns		Mosaic 8 vs. Dual Quartet Nanocage	0.9917	ns		Mosaic 8 vs. Dual Quartet Nanocage	>0.9999	ns
Quartet Nanocage vs. Dual Quartet Nanocage	0.9853	ns		Quartet Nanocage vs. Dual Quartet Nanocage	0.1122	ns		Quartet Nanocage vs. Dual Quartet Nanocage	0.8753	ns		Quartet Nanocage vs. Dual Quartet Nanocage	0.6151	ns		Quartet Nanocage vs. Dual Quartet Nanocage	0.8002	ns

[truncated: 9 more sheets: Fig S15, Fig S16, Fig S17, Fig S18, Fig S19, Fig S20, Fig S21, Fig S22, Fig S23]
