# Supplementary material for: Proactive vaccination using multiviral Quartet Nanocages to elicit broad anti-coronavirus responses
Source: Nat Nanotechnol. 2024 May 6;19(8):1216–23. doi: 10.1038/s41565-024-01655-9 (PMC11329374; doi:10.1038/s41565-024-01655-9)
Supplement: Supplementary file 7 — Source data and statistical data. [file 41565_2024_1655_MOESM7_ESM.xlsx]

## Sheet: Sheet1
Figure 2C
Anti-SARS2 Response				Anti-SHC014 Response				Anti-Rs4081 Response				Anti-RaTG13 Response				Anti-SARS1 Response				Anti-BM-4831 Response
Group	Mouse	AUC Value		Group	Mouse	AUC Value		Group	Mouse	AUC Value		Group	Mouse	AUC Value		Group	Mouse	AUC Value		Group	Mouse	AUC Value
Uncoupled RBD	1	0.475197		Uncoupled RBD	1	0.158553		Uncoupled RBD	1	0.22818		Uncoupled RBD	1	0.205261		Uncoupled RBD	1	0.165083		Uncoupled RBD	1	0.234506
Uncoupled RBD	2	0.43863		Uncoupled RBD	2	0.160848		Uncoupled RBD	2	0.237548		Uncoupled RBD	2	0.23387		Uncoupled RBD	2	0.169177		Uncoupled RBD	2	0.229064
Uncoupled RBD	3	0.832225		Uncoupled RBD	3	0.223694		Uncoupled RBD	3	0.17098		Uncoupled RBD	3	0.287654		Uncoupled RBD	3	0.193227		Uncoupled RBD	3	0.184006
Uncoupled RBD	4	0.605524		Uncoupled RBD	4	0.173633		Uncoupled RBD	4	0.166348		Uncoupled RBD	4	0.201941		Uncoupled RBD	4	0.15823		Uncoupled RBD	4	0.153748
Uncoupled RBD	5	0.701487		Uncoupled RBD	5	0.179782		Uncoupled RBD	5	0.308813		Uncoupled RBD	5	0.315469		Uncoupled RBD	5	0.194011		Uncoupled RBD	5	0.162993
Uncoupled RBD	6	0.557858		Uncoupled RBD	6	0.21049		Uncoupled RBD	6	0.215028		Uncoupled RBD	6	0.217504		Uncoupled RBD	6	0.160695		Uncoupled RBD	6	0.191947
Uncoupled Quartet	1	0.998705		Uncoupled Quartet	1	1.67998		Uncoupled Quartet	1	1.23113		Uncoupled Quartet	1	0.848377		Uncoupled Quartet	1	0.418747		Uncoupled Quartet	1	0.406587
Uncoupled Quartet	2	1.58488		Uncoupled Quartet	2	2.02225		Uncoupled Quartet	2	1.22741		Uncoupled Quartet	2	1.30248		Uncoupled Quartet	2	1.04958		Uncoupled Quartet	2	0.583202
Uncoupled Quartet	3	1.85089		Uncoupled Quartet	3	1.24952		Uncoupled Quartet	3	1.90372		Uncoupled Quartet	3	1.60994		Uncoupled Quartet	3	0.568364		Uncoupled Quartet	3	0.781468
Uncoupled Quartet	4	1.16038		Uncoupled Quartet	4	0.99491		Uncoupled Quartet	4	1.21875		Uncoupled Quartet	4	0.988385		Uncoupled Quartet	4	0.201422		Uncoupled Quartet	4	0.415205
Uncoupled Quartet	5	0.949352		Uncoupled Quartet	5	1.18019		Uncoupled Quartet	5	0.96564		Uncoupled Quartet	5	0.986683		Uncoupled Quartet	5	0.544175		Uncoupled Quartet	5	0.264833
Uncoupled Quartet	6	1.1926		Uncoupled Quartet	6	0.966641		Uncoupled Quartet	6	0.777466		Uncoupled Quartet	6	0.830904		Uncoupled Quartet	6	0.365137		Uncoupled Quartet	6	0.752271
Homotypic Nanocage	1	1.30216		Homotypic Nanocage	1	0.283997		Homotypic Nanocage	1	0.548366		Homotypic Nanocage	1	0.729493		Homotypic Nanocage	1	0.200319		Homotypic Nanocage	1	0.594585
Homotypic Nanocage	2	1.28957		Homotypic Nanocage	2	0.181174		Homotypic Nanocage	2	0.270655		Homotypic Nanocage	2	0.740869		Homotypic Nanocage	2	0.211151		Homotypic Nanocage	2	0.162894
Homotypic Nanocage	3	1.41454		Homotypic Nanocage	3	0.456254		Homotypic Nanocage	3	0.460431		Homotypic Nanocage	3	0.547676		Homotypic Nanocage	3	0.447153		Homotypic Nanocage	3	0.348745
Homotypic Nanocage	4	0.650569		Homotypic Nanocage	4	0.184021		Homotypic Nanocage	4	0.17155		Homotypic Nanocage	4	0.298363		Homotypic Nanocage	4	0.165884		Homotypic Nanocage	4	0.160311
Homotypic Nanocage	5	0.955183		Homotypic Nanocage	5	0.188251		Homotypic Nanocage	5	0.320195		Homotypic Nanocage	5	0.580897		Homotypic Nanocage	5	0.16503		Homotypic Nanocage	5	0.229881
Homotypic Nanocage	6	1.02344		Homotypic Nanocage	6	0.181201		Homotypic Nanocage	6	0.180433		Homotypic Nanocage	6	0.439428		Homotypic Nanocage	6	0.159076		Homotypic Nanocage	6	0.166577
Quartet Nanocage	1	2.07536		Quartet Nanocage	1	2.11028		Quartet Nanocage	1	2.11515		Quartet Nanocage	1	2.01367		Quartet Nanocage	1	1.47453		Quartet Nanocage	1	1.00556
Quartet Nanocage	2	1.65703		Quartet Nanocage	2	2.15943		Quartet Nanocage	2	1.79424		Quartet Nanocage	2	1.70099		Quartet Nanocage	2	0.97155		Quartet Nanocage	2	0.725982
Quartet Nanocage	3	1.80113		Quartet Nanocage	3	1.7031		Quartet Nanocage	3	1.66869		Quartet Nanocage	3	1.48666		Quartet Nanocage	3	0.562522		Quartet Nanocage	3	0.404299
Quartet Nanocage	4	2.01126		Quartet Nanocage	4	1.65461		Quartet Nanocage	4	1.58127		Quartet Nanocage	4	2.10087		Quartet Nanocage	4	1.52636		Quartet Nanocage	4	1.74518
Quartet Nanocage	5	1.63316		Quartet Nanocage	5	1.43541		Quartet Nanocage	5	1.03876		Quartet Nanocage	5	1.63098		Quartet Nanocage	5	1.22007		Quartet Nanocage	5	0.886963
Quartet Nanocage	6	1.70093		Quartet Nanocage	6	1.04037		Quartet Nanocage	6	1.1983		Quartet Nanocage	6	1.65203		Quartet Nanocage	6	0.515213		Quartet Nanocage	6	0.657662
Group	Mean AUC	Standard Deviation		Group	Mean AUC	Standard Deviation		Group	Mean AUC	Standard Deviation		Group	Mean AUC	Standard Deviation		Group	Mean AUC	Standard Deviation		Group	Mean AUC	Standard Deviation
Uncoupled RBD	0.60182	0.146718		Uncoupled RBD	0.1845	0.0267757		Uncoupled RBD	0.221149	0.0520787		Uncoupled RBD	0.243617	0.0470891		Uncoupled RBD	0.173404	0.0161027		Uncoupled RBD	0.192711	0.0333047
Uncoupled Quartet	1.28947	0.354608		Uncoupled Quartet	1.34891	0.4178		Uncoupled Quartet	1.22069	0.381625		Uncoupled Quartet	1.09446	0.303932		Uncoupled Quartet	0.524571	0.289475		Uncoupled Quartet	0.533928	0.20693
Homotypic Nanocage	1.10591	0.284377		Homotypic Nanocage	0.245816	0.11066		Homotypic Nanocage	0.325272	0.15209		Homotypic Nanocage	0.556121	0.170254		Homotypic Nanocage	0.224769	0.110986		Homotypic Nanocage	0.277165	0.171498
Quartet Nanocage	1.81314	0.188421		Quartet Nanocage	1.68387	0.420722		Quartet Nanocage	1.56607	0.394363		Quartet Nanocage	1.7642	0.239556		Quartet Nanocage	1.04504	0.43948		Quartet Nanocage	0.904276	0.460493
Statistical Testing
Tukey's multiple comparisons test	Adjusted P Value	Summary		Tukey's multiple comparisons test	Adjusted P Value	Summary		Tukey's multiple comparisons test	Adjusted P Value	Summary		Tukey's multiple comparisons test	Adjusted P Value	Summary		Tukey's multiple comparisons test	Adjusted P Value	Summary		Tukey's multiple comparisons test	Adjusted P Value	Summary
RBD SARS2 vs. Quartet SARS2	<.001	***		RBD SHC014 vs. Quartet SHC014	<.001	***		RBD Rs4081 vs. Quartet Rs4081	<.001	***		RBD RaTG13 vs. Quartet RaTG13	<.001	***		RBD SARS1 vs. Quartet SARS1	0.141	ns		RBD BM4831 vs. Quartet BM4831	0.154	ns
RBD SARS2 vs. Homotypic Nanocage SARS2	0.014	*		RBD SHC014 vs. Homotypic Nanocage SHC014	0.985	ns		RBD Rs4081 vs. Homotypic Nanocage Rs4081	0.921	ns		RBD RaTG13 vs. Homotypic Nanocage RaTG13	0.083	ns		RBD SARS1 vs. Homotypic Nanocage SARS1	0.987	ns		RBD BM4831 vs. Homotypic Nanocage BM4831	0.946	ns
RBD SARS2 vs. Quartet Nanocage SARS2	<.001	***		RBD SHC014 vs. Quartet Nanocage SHC014	<.001	***		RBD Rs4081 vs. Quartet Nanocage Rs4081	<.001	***		RBD RaTG13 vs. Quartet Nanocage RaTG13	<.001	***		RBD SARS1 vs. Quartet Nanocage SARS1	<.001	***		RBD BM4831 vs. Quartet Nanocage BM4831	<.001	***
Quartet SARS2 vs. Homotypic Nanocage SARS2	0.611	ns		Quartet SHC014 vs. Homotypic Nanocage SHC014	<.001	***		Quartet Rs4081 vs. Homotypic Nanocage Rs4081	<.001	***		Quartet RaTG13 vs. Homotypic Nanocage RaTG13	0.002	**		Quartet SARS1 vs. Homotypic Nanocage SARS1	0.248	ns		Quartet BM4831 vs. Homotypic Nanocage BM4831	0.367	ns
Quartet SARS2 vs. Quartet Nanocage SARS2	0.01	*		Quartet SHC014 vs. Quartet Nanocage SHC014	0.251	ns		Quartet Rs4081 vs. Quartet Nanocage Rs4081	0.19	ns		Quartet RaTG13 vs. Quartet Nanocage RaTG13	<.001	***		Quartet SARS1 vs. Quartet Nanocage SARS1	0.015	*		Quartet BM4831 vs. Quartet Nanocage BM4831	0.109	ns
Homotypic Nanocage SARS2 vs. Quartet Nanocage SARS2	<.001	***		Homotypic Nanocage SHC014 vs. Quartet Nanocage SHC014	<.001	***		Homotypic Nanocage Rs4081 vs. Quartet Nanocage Rs4081	<.001	***		Homotypic Nanocage RaTG13 vs. Quartet Nanocage RaTG13	<.001	***		Homotypic Nanocage SARS1 vs. Quartet Nanocage SARS1	<.001	***		Homotypic Nanocage BM4831 vs. Quartet Nanocage BM4831	0.003	**

## Sheet: Sheet2
Tukey's multiple comparisons test	Adjusted P Value	Summary		Tukey's multiple comparisons test	Adjusted P Value	Summary		Tukey's multiple comparisons test	Adjusted P Value	Summary		Tukey's multiple comparisons test	Adjusted P Value	Summary		Tukey's multiple comparisons test	Adjusted P Value	Summary		Tukey's multiple comparisons test	Adjusted P Value	Summary
RBD SARS2 vs. Quartet SARS2	<.001	***		RBD SHC014 vs. Quartet SHC014	<.001	***		RBD Rs4081 vs. Quartet Rs4081	<.001	***		RBD RaTG13 vs. Quartet RaTG13	<.001	***		RBD SARS1 vs. Quartet SARS1	0.141	ns		RBD BM4831 vs. Quartet BM4831	0.154	ns
RBD SARS2 vs. Homotypic Nanocage SARS2	0.014	*		RBD SHC014 vs. Homotypic Nanocage SHC014	0.985	ns		RBD Rs4081 vs. Homotypic Nanocage Rs4081	0.921	ns		RBD RaTG13 vs. Homotypic Nanocage RaTG13	0.083	ns		RBD SARS1 vs. Homotypic Nanocage SARS1	0.987	ns		RBD BM4831 vs. Homotypic Nanocage BM4831	0.946	ns
RBD SARS2 vs. Quartet Nanocage SARS2	<.001	***		RBD SHC014 vs. Quartet Nanocage SHC014	<.001	***		RBD Rs4081 vs. Quartet Nanocage Rs4081	<.001	***		RBD RaTG13 vs. Quartet Nanocage RaTG13	<.001	***		RBD SARS1 vs. Quartet Nanocage SARS1	<.001	***		RBD BM4831 vs. Quartet Nanocage BM4831	<.001	***
Quartet SARS2 vs. Homotypic Nanocage SARS2	0.611	ns		Quartet SHC014 vs. Homotypic Nanocage SHC014	<.001	***		Quartet Rs4081 vs. Homotypic Nanocage Rs4081	<.001	***		Quartet RaTG13 vs. Homotypic Nanocage RaTG13	0.002	**		Quartet SARS1 vs. Homotypic Nanocage SARS1	0.248	ns		Quartet BM4831 vs. Homotypic Nanocage BM4831	0.367	ns
Quartet SARS2 vs. Quartet Nanocage SARS2	0.01	*		Quartet SHC014 vs. Quartet Nanocage SHC014	0.251	ns		Quartet Rs4081 vs. Quartet Nanocage Rs4081	0.19	ns		Quartet RaTG13 vs. Quartet Nanocage RaTG13	<.001	***		Quartet SARS1 vs. Quartet Nanocage SARS1	0.015	*		Quartet BM4831 vs. Quartet Nanocage BM4831	0.109	ns
Homotypic Nanocage SARS2 vs. Quartet Nanocage SARS2	<.001	***		Homotypic Nanocage SHC014 vs. Quartet Nanocage SHC014	<.001	***		Homotypic Nanocage Rs4081 vs. Quartet Nanocage Rs4081	<.001	***		Homotypic Nanocage RaTG13 vs. Quartet Nanocage RaTG13	<.001	***		Homotypic Nanocage SARS1 vs. Quartet Nanocage SARS1	<.001	***		Homotypic Nanocage BM4831 vs. Quartet Nanocage BM4831	0.003	**
