# Supplementary material for: Proactive vaccination using multiviral Quartet Nanocages to elicit broad anti-coronavirus responses
Source: Nat Nanotechnol. 2024 May 6;19(8):1216–23. doi: 10.1038/s41565-024-01655-9 (PMC11329374; doi:10.1038/s41565-024-01655-9)
Supplement: Supplementary file 8 — Source data. [file 41565_2024_1655_MOESM8_ESM.xlsx]

## Sheet: Figure 3C
Figure 3C
Hydrodynamic Radii
	Rh (nm)	Std Dev
SC3-mi3	17.91	4.64
Homo	21.97	5.18
Mos4	21.99	3.98
Mos8	19.92	5.41
4RBD-VLP	25.24	4.89
Dub-VLP	25.31	5.84
Full Values
Uncoupled Nanocage			Homotypic Nanocage			Mosaic-4			Mosaic-8			Quartet Nanocage			Dual Quartet Nanocage
Size (nm)	Amplitude (Intensity)		Size (nm)	Amplitude (Intensity)		Size (nm)	Amplitude (Intensity)		Size (nm)	Amplitude (Intensity)		Size (nm)	Amplitude (Intensity)		Size (nm)	Amplitude (Intensity)
10000000	0		10000000	0		10000000	0		10000000	0		10000000	0		10000000	0
9.01571e+06	0		9.33254e+06	0		9.33254e+06	0		9.33254e+06	0		9.33254e+06	0		9.33254e+06	0
8.12831e+06	0		8.70964e+06	0		8.70964e+06	0		8.70964e+06	0		8.70964e+06	0		8.70964e+06	0
7.32825e+06	0		8.12831e+06	0		8.12831e+06	0		8.12831e+06	0		8.12831e+06	0		8.12831e+06	0
6.60693e+06	0		7.58578e+06	0		7.58578e+06	0		7.58578e+06	0		7.58578e+06	0		7.58578e+06	0
5.95662e+06	0		7.07946e+06	0		7.07946e+06	0		7.07946e+06	0		7.07946e+06	0		7.07946e+06	0
5.37032e+06	0		6.60693e+06	0		6.60693e+06	0		6.60693e+06	0		6.60693e+06	0		6.60693e+06	0
4.84172e+06	0		6.16595e+06	0		6.16595e+06	0		6.16595e+06	0		6.16595e+06	0		6.16595e+06	0
4.36516e+06	0		5.7544e+06	0		5.7544e+06	0		5.7544e+06	0		5.7544e+06	0		5.7544e+06	0
3.9355e+06	0		5.37032e+06	0		5.37032e+06	0		5.37032e+06	0		5.37032e+06	0		5.37032e+06	0
3.54813e+06	0		5.01187e+06	0		5.01187e+06	0		5.01187e+06	0		5.01187e+06	0		5.01187e+06	0
3.1989e+06	0		4.67735e+06	0		4.67735e+06	0		4.67735e+06	0		4.67735e+06	0		4.67735e+06	0
2.88403e+06	0		4.36516e+06	0		4.36516e+06	0		4.36516e+06	0		4.36516e+06	0		4.36516e+06	0
2.60016e+06	0		4.0738e+06	0		4.0738e+06	0		4.0738e+06	0		4.0738e+06	0		4.0738e+06	0
2.34423e+06	0		3.80189e+06	0		3.80189e+06	0		3.80189e+06	0		3.80189e+06	0		3.80189e+06	0
2.11349e+06	0		3.54813e+06	0		3.54813e+06	0		3.54813e+06	0		3.54813e+06	0		3.54813e+06	0
1.90546e+06	0		3.31131e+06	0		3.31131e+06	0		3.31131e+06	0		3.31131e+06	0		3.31131e+06	0
1.71791e+06	0		3.0903e+06	0		3.0903e+06	0		3.0903e+06	0		3.0903e+06	0		3.0903e+06	0
1.54882e+06	0		2.88403e+06	0		2.88403e+06	0		2.88403e+06	0		2.88403e+06	0		2.88403e+06	0
1.39637e+06	0		2.69153e+06	0		2.69153e+06	0		2.69153e+06	0		2.69153e+06	0		2.69153e+06	0
1.25893e+06	0		2.51189e+06	0		2.51189e+06	0		2.51189e+06	0		2.51189e+06	0		2.51189e+06	0
1.13501e+06	0		2.34423e+06	0		2.34423e+06	0		2.34423e+06	0		2.34423e+06	0		2.34423e+06	0
1.02329e+06	0		2.18776e+06	0		2.18776e+06	0		2.18776e+06	0		2.18776e+06	0		2.18776e+06	0
922571	0		2.04174e+06	0		2.04174e+06	0		2.04174e+06	0		2.04174e+06	0		2.04174e+06	0
831764	0		1.90546e+06	0		1.90546e+06	0		1.90546e+06	0		1.90546e+06	0		1.90546e+06	0
749894	0		1.77828e+06	0		1.77828e+06	0		1.77828e+06	0		1.77828e+06	0		1.77828e+06	0
676083	0		1.65959e+06	0		1.65959e+06	0		1.65959e+06	0		1.65959e+06	0		1.65959e+06	0
609537	0		1.54882e+06	0		1.54882e+06	0		1.54882e+06	0		1.54882e+06	0		1.54882e+06	0
549541	0		1.44544e+06	0		1.44544e+06	0		1.44544e+06	0		1.44544e+06	0		1.44544e+06	0
495450	0		1.34896e+06	0		1.34896e+06	0		1.34896e+06	0		1.34896e+06	0		1.34896e+06	0
446684	0		1.25893e+06	0		1.25893e+06	0		1.25893e+06	0		1.25893e+06	0		1.25893e+06	0
402717	0		1.1749e+06	0		1.1749e+06	0		1.1749e+06	0		1.1749e+06	0		1.1749e+06	0
363078	0		1.09648e+06	0		1.09648e+06	0		1.09648e+06	0		1.09648e+06	0		1.09648e+06	0
327341	0		1.02329e+06	0		1.02329e+06	0		1.02329e+06	0		1.02329e+06	0		1.02329e+06	0
295121	0		954993	0		954993	0		954993	0		954993	0		954993	0
266073	0		891251	0		891251	0		891251	0		891251	0		891251	0
239883	0		831764	0		831764	0		831764	0		831764	0		831764	0
216272	0		776247	0		776247	0		776247	0		776247	0		776247	0
194984	0		724436	0		724436	0		724436	0		724436	0		724436	0
175792	0		676083	0		676083	0		676083	0		676083	0		676083	0
158489	0		630957	0		630957	0		630957	0		630957	0		630957	0
142889	0		588844	0		588844	0		588844	0		588844	0		588844	0
128825	0		549541	0		549541	0		549541	0		549541	0		549541	0
116145	0		512861	0		512861	0		512861	0		512861	0		512861	0
104713	0		478630	0		478630	0		478630	0		478630	0		478630	0
94406.1	0		446684	0		446684	0		446684	0		446684	0		446684	0
85113.8	0		416869	0		416869	0		416869	0		416869	0		416869	0
76736.1	0		389045	0		389045	0		389045	0		389045	0		389045	0
69183.1	0		363078	0		363078	0		363078	0		363078	0		363078	0
62373.5	0		338844	0		338844	0		338844	0		338844	0		338844	0
56234.1	0		316228	0		316228	0		316228	0		316228	0		316228	0
50699.1	0		295121	0		295121	0		295121	0		295121	0		295121	0
45708.8	0		275423	0		275423	0		275423	0		275423	0		275423	0
41209.8	0		257040	0		257040	0		257040	0		257040	0		257040	0
37153.5	0		239883	0		239883	0		239883	0		239883	0		239883	0
33496.5	0		223872	0		223872	0		223872	0		223872	0		223872	0
30199.5	0		208930	0		208930	0		208930	0		208930	0		208930	0
27227	0		194984	0		194984	0		194984	0		194984	0		194984	0
24547.1	0		181970	0		181970	0		181970	0		181970	0		181970	0
22130.9	0		169824	0		169824	0		169824	0		169824	0		169824	0
19952.6	0		158489	0		158489	0		158489	0		158489	0		158489	0
17988.7	0		147911	0		147911	0		147911	0		147911	0		147911	0
16218.1	0		138038	0		138038	0		138038	0		138038	0		138038	0
14621.8	0		128825	0		128825	0		128825	0		128825	0		128825	0
13182.6	0		120226	0		120226	0		120226	0		120226	0		120226	0
11885	0		112202	0		112202	0		112202	0		112202	0		112202	0
10715.2	0		104713	0		104713	0		104713	0		104713	0		104713	0
9660.51	0		97723.7	0		97723.7	0		97723.7	0		97723.7	0		97723.7	0
8709.64	0		91201.1	0		91201.1	0		91201.1	0		91201.1	0		91201.1	0
7852.36	0		85113.8	0		85113.8	0		85113.8	0		85113.8	0		85113.8	0
7079.46	0		79432.8	0		79432.8	0		79432.8	0		79432.8	0		79432.8	0
6382.63	0		74131	0		74131	0		74131	0		74131	0		74131	0
5754.4	0		69183.1	0		69183.1	0		69183.1	0		69183.1	0		69183.1	0
5188	0		64565.4	0		64565.4	0		64565.4	0		64565.4	0		64565.4	0
4677.35	0		60256	0		60256	0		60256	0		60256	0		60256	0
4216.97	0		56234.1	0		56234.1	0		56234.1	0		56234.1	0		56234.1	0
3801.89	0		52480.7	0		52480.7	0		52480.7	0		52480.7	0		52480.7	0
3427.68	0		48977.9	0		48977.9	0		48977.9	0		48977.9	0		48977.9	0
3090.3	0		45708.8	0		45708.8	0		45708.8	0		45708.8	0		45708.8	0
2786.12	0		42658	0		42658	0		42658	0		42658	0		42658	0
2511.89	0		39810.7	0		39810.7	0		39810.7	0		39810.7	0		39810.7	0
2264.64	0		37153.5	0		37153.5	0		37153.5	0		37153.5	0		37153.5	0
2041.74	0		34673.7	0		34673.7	0		34673.7	0		34673.7	0		34673.7	0
1840.77	0		32359.4	0		32359.4	0		32359.4	0		32359.4	0		32359.4	0
1659.59	0		30199.5	0		30199.5	0		30199.5	0		30199.5	0		30199.5	0
1496.24	0		28183.8	0		28183.8	0		28183.8	0		28183.8	0		28183.8	0
1348.96	0		26302.7	0		26302.7	0		26302.7	0		26302.7	0		26302.7	0
1216.19	0		24547.1	0		24547.1	0		24547.1	0		24547.1	0		24547.1	0
1096.48	0		22908.7	0		22908.7	0		22908.7	0		22908.7	0		22908.7	0
988.553	0		21379.6	0		21379.6	0		21379.6	0		21379.6	0		21379.6	0
891.251	0		19952.6	0		19952.6	0		19952.6	0		19952.6	0		19952.6	0
803.526	0		18620.9	0		18620.9	0		18620.9	0		18620.9	0		18620.9	0
724.436	0		17378	0		17378	0		17378	0		17378	0		17378	0
653.131	0		16218.1	0		16218.1	0		16218.1	0		16218.1	0		16218.1	0
588.844	0		15135.6	0		15135.6	0		15135.6	0		15135.6	0		15135.6	0
530.884	0		14125.4	0		14125.4	0		14125.4	0		14125.4	0		14125.4	0
478.63	0		13182.6	0		13182.6	0		13182.6	0		13182.6	0		13182.6	0
431.519	0		12302.7	0		12302.7	0		12302.7	0		12302.7	0		12302.7	0
389.045	0		11481.5	0		11481.5	0		11481.5	0		11481.5	0		11481.5	0
350.752	0		10715.2	0		10715.2	0		10715.2	0		10715.2	0		10715.2	0
316.228	0		10000	0		10000	0		10000	0		10000	0		10000	0
285.102	0		9332.54	0		9332.54	0		9332.54	0		9332.54	0		9332.54	0
257.04	0		8709.64	0		8709.64	0		8709.64	0		8709.64	0		8709.64	0
231.739	0		8128.31	0		8128.31	0		8128.31	0		8128.31	0		8128.31	0
208.93	0		7585.78	0		7585.78	0		7585.78	0		7585.78	0		7585.78	0
188.365	0		7079.46	0		7079.46	0		7079.46	0		7079.46	0		7079.46	0
169.824	0		6606.93	0		6606.93	0		6606.93	0		6606.93	0		6606.93	0
153.109	0		6165.95	0		6165.95	0		6165.95	0		6165.95	0		6165.95	0
138.038	0		5754.4	0		5754.4	0		5754.4	0		5754.4	0		5754.4	0
124.451	0		5370.32	0		5370.32	0		5370.32	0		5370.32	0		5370.32	0
112.202	0		5011.87	0		5011.87	0		5011.87	0		5011.87	0		5011.87	0
101.158	0		4677.35	0		4677.35	0		4677.35	0		4677.35	0		4677.35	0
91.2011	0		4365.16	0		4365.16	0		4365.16	0		4365.16	0		4365.16	0
82.2243	0		4073.8	0		4073.8	0		4073.8	0		4073.8	0		4073.8	0
74.131	0		3801.89	0		3801.89	0		3801.89	0		3801.89	0		3801.89	0
66.8344	0		3548.13	0		3548.13	0		3548.13	0		3548.13	0		3548.13	0
60.256	0		3311.31	0		3311.31	0		3311.31	0		3311.31	0		3311.31	0
54.325	0		3090.3	0		3090.3	0		3090.3	0		3090.3	0		3090.3	0
48.9779	0		2884.03	0		2884.03	0		2884.03	0		2884.03	0		2884.03	0
44.157	0		2691.53	0		2691.53	0		2691.53	0		2691.53	0		2691.53	0
39.8107	0		2511.89	0		2511.89	0		2511.89	0		2511.89	0		2511.89	0
35.8922	0		2344.23	0		2344.23	0		2344.23	0		2344.23	0		2344.23	0
32.3594	0.0289052		2187.76	0		2187.76	0		2187.76	0		2187.76	0		2187.76	0
29.1743	0.177104		2041.74	0		2041.74	0		2041.74	0		2041.74	0		2041.74	0
26.3027	0.388734		1905.46	0		1905.46	0		1905.46	0		1905.46	0		1905.46	0
23.7137	0.614021		1778.28	0		1778.28	0		1778.28	0		1778.28	0		1778.28	0
21.3796	0.810926		1659.59	0		1659.59	0		1659.59	0		1659.59	0		1659.59	0
19.2752	0.946808		1548.82	0		1548.82	0		1548.82	0		1548.82	0		1548.82	0
17.378	1		1445.44	0		1445.44	0		1445.44	0		1445.44	0		1445.44	0
15.6675	0.961213		1348.96	0		1348.96	0		1348.96	0		1348.96	0		1348.96	0
14.1254	0.834622		1258.93	0		1258.93	0		1258.93	0		1258.93	0		1258.93	0
12.735	0.63851		1174.9	0		1174.9	0		1174.9	0		1174.9	0		1174.9	0
11.4815	0.40532		1096.48	0		1096.48	0		1096.48	0		1096.48	0		1096.48	0
10.3514	0.180978		1023.29	0		1023.29	0		1023.29	0		1023.29	0		1023.29	0
9.33254	0.0233874		954.993	0		954.993	0		954.993	0		954.993	0		954.993	0
8.41395	0		891.251	0		891.251	0		891.251	0		891.251	0		891.251	0
7.58578	0		831.764	0		831.764	0		831.764	0		831.764	0		831.764	0
6.83912	0		776.247	0		776.247	0		776.247	0		776.247	0		776.247	0
6.16595	0		724.436	0		724.436	0		724.436	0		724.436	0		724.436	0
5.55904	0		676.083	0		676.083	0		676.083	0		676.083	0		676.083	0
5.01187	0		630.957	0		630.957	0		630.957	0		630.957	0		630.957	0
4.51856	0		588.844	0		588.844	0		588.844	0		588.844	0		588.844	0
4.0738	0		549.541	0		549.541	0		549.541	0		549.541	0		549.541	0
3.67282	0		512.861	0		512.861	0		512.861	0		512.861	0		512.861	0
3.31131	0		478.63	0		478.63	0		478.63	0		478.63	0		478.63	0
2.98538	0		446.684	0		446.684	0		446.684	0		446.684	0		446.684	0
2.69153	0		416.869	0		416.869	0		416.869	0		416.869	0		416.869	0
2.42661	0		389.045	0		389.045	0		389.045	0		389.045	0		389.045	0
2.18776	0		363.078	0		363.078	0		363.078	0		363.078	0		363.078	0
1.97242	0.00883568		338.844	0		338.844	0		338.844	0		338.844	0		338.844	0
1.77828	0.0106569		316.228	0		316.228	0		316.228	0		316.228	0		316.228	0
1.60325	0		295.121	0		295.121	0		295.121	0		295.121	0		295.121	0
1.44544	0		275.423	0		275.423	0		275.423	0		275.423	0		275.423	0
1.30317	0		257.04	0		257.04	0		257.04	0		257.04	0		257.04	0
1.1749	0		239.883	0		239.883	0		239.883	0		239.883	0		239.883	0
1.05925	0		223.872	0		223.872	0		223.872	0		223.872	0		223.872	0
0.954993	0		208.93	0		208.93	0		208.93	0		208.93	0		208.93	0
0.860994	0		194.984	0		194.984	0		194.984	0		194.984	0		194.984	0
0.776247	0		181.97	0		181.97	0		181.97	0		181.97	0		181.97	0
0.699842	0		169.824	0		169.824	0		169.824	0		169.824	0		169.824	0
0.630957	0		158.489	0		158.489	0		158.489	0		158.489	0		158.489	0
0.568853	0		147.911	0		147.911	0		147.911	0		147.911	0		147.911	0
0.512861	0		138.038	0		138.038	0		138.038	0		138.038	0		138.038	0
0.462381	0		128.825	0		128.825	0		128.825	0		128.825	0		128.825	0
0.416869	0		120.226	0		120.226	0		120.226	0		120.226	0		120.226	0
0.375837	0		112.202	0		112.202	0		112.202	0		112.202	0		112.202	0
0.338844	0		104.713	0		104.713	0		104.713	0		104.713	0		104.713	0
0.305492	0		97.7237	0		97.7237	0		97.7237	0		97.7237	0		97.7237	0
0.275423	0		91.2011	0		91.2011	0		91.2011	0		91.2011	0		91.2011	0
0.248313	0		85.1138	0		85.1138	0		85.1138	0		85.1138	0		85.1138	0
0.223872	0		79.4328	0		79.4328	0		79.4328	0		79.4328	0		79.4328	0
0.201837	0		74.131	0		74.131	0		74.131	0		74.131	0		74.131	0
0.18197	0		69.1831	0		69.1831	0		69.1831	0		69.1831	0		69.1831	0
0.164059	0		64.5654	0		64.5654	0		64.5654	0		64.5654	0		64.5654	0
0.147911	0		60.256	0		60.256	0		60.256	0		60.256	0		60.256	0
0.133352	0		56.2341	0		56.2341	0		56.2341	0		56.2341	0		56.2341	0
0.120226	0		52.4807	0		52.4807	0		52.4807	0		52.4807	0		52.4807	0
0.108393	0		48.9779	0		48.9779	0		48.9779	0		48.9779	0		48.9779	0
0.0977237	0		45.7088	0		45.7088	0		45.7088	0		45.7088	0		45.7088	0
0.0881049	0		42.658	0		42.658	0		42.658	0		42.658	0		42.658	0.0375352
0.0794328	0		39.8107	0		39.8107	0		39.8107	0.000843597		39.8107	0.0219431		39.8107	0.144361
0.0716143	0		37.1535	0.055715		37.1535	0		37.1535	0.0537983		37.1535	0.14276		37.1535	0.294531
0.0645654	0		34.6737	0.163426		34.6737	0		34.6737	0.147016		34.6737	0.321767		34.6737	0.464506
0.0582103	0		32.3594	0.304961		32.3594	0.0909355		32.3594	0.268616		32.3594	0.522493		32.3594	0.633517
0.0524807	0		30.1995	0.463057		30.1995	0.265287		30.1995	0.406849		30.1995	0.713376		30.1995	0.7839
0.0473151	0		28.1838	0.621638		28.1838	0.47658		28.1838	0.550286		28.1838	0.868482		28.1838	0.901433
0.042658	0		26.3027	0.766143		26.3027	0.684591		26.3027	0.688052		26.3027	0.968213		26.3027	0.975631
0.0384592	0		24.5471	0.883877		24.5471	0.856279		24.5471	0.810087		24.5471	1		24.5471	1
0.0346737	0		22.9087	0.964409		22.9087	0.966714		22.9087	0.90745		22.9087	0.958947		22.9087	0.972243
0.0312608	0		21.3796	1		21.3796	1		21.3796	0.972647		21.3796	0.848417		21.3796	0.894389
0.0281838	0		19.9526	0.986073		19.9526	0.95015		19.9526	1		19.9526	0.680521		19.9526	0.772841
0.0254097	0		18.6209	0.921708		18.6209	0.821903		18.6209	0.986029		18.6209	0.476489		18.6209	0.618333
0.0229087	0		17.378	0.810175		17.378	0.63144		17.378	0.929855		17.378	0.266891		17.378	0.445766
0.0206538	0		16.2181	0.659474		16.2181	0.406977		16.2181	0.833604		16.2181	0.0916746		16.2181	0.273939
0.0186209	0		15.1356	0.482902		15.1356	0.1892		15.1356	0.702793		15.1356	0		15.1356	0.125144
0.016788	0		14.1254	0.299612		14.1254	0.0315027		14.1254	0.546689		14.1254	0		14.1254	0.0246408
0.0151356	0		13.1826	0.135154		13.1826	0		13.1826	0.378604		13.1826	0		13.1826	0
0.0136458	0		12.3027	0.0219999		12.3027	0		12.3027	0.216114		12.3027	0		12.3027	0
0.0123027	0		11.4815	0		11.4815	0		11.4815	0.0811581		11.4815	0		11.4815	0
0.0110917	0		10.7152	0		10.7152	0		10.7152	0		10.7152	0		10.7152	0
			10	0		10	0		10	0		10	0		10	0
			9.33254	0		9.33254	0		9.33254	0		9.33254	0		9.33254	0
			8.70964	0		8.70964	0		8.70964	0		8.70964	0		8.70964	0
			8.12831	0		8.12831	0		8.12831	0		8.12831	0		8.12831	0
			7.58578	0		7.58578	0		7.58578	0		7.58578	0		7.58578	0
			7.07946	0		7.07946	0		7.07946	0		7.07946	0		7.07946	0
			6.60693	0		6.60693	0		6.60693	0		6.60693	0		6.60693	0
			6.16595	0		6.16595	0		6.16595	0		6.16595	0		6.16595	0
			5.7544	0		5.7544	0		5.7544	0		5.7544	0		5.7544	0
			5.37032	0		5.37032	0		5.37032	0		5.37032	0		5.37032	0
			5.01187	0		5.01187	0		5.01187	0		5.01187	0		5.01187	0
			4.67735	0		4.67735	0		4.67735	0		4.67735	0		4.67735	0
			4.36516	0		4.36516	0		4.36516	0		4.36516	0		4.36516	0
			4.0738	0		4.0738	0		4.0738	0		4.0738	0		4.0738	0
			3.80189	0		3.80189	0		3.80189	0		3.80189	0		3.80189	0
			3.54813	0		3.54813	0		3.54813	0		3.54813	0		3.54813	0
			3.31131	0		3.31131	0		3.31131	0		3.31131	0		3.31131	0
			3.0903	0		3.0903	0		3.0903	0		3.0903	0		3.0903	0
			2.88403	0		2.88403	0		2.88403	0		2.88403	0		2.88403	0.00227328
			2.69153	0		2.69153	0		2.69153	0		2.69153	0		2.69153	0.00762066
			2.51189	0		2.51189	0		2.51189	0		2.51189	0		2.51189	0.00898927
			2.34423	0		2.34423	0		2.34423	0.0151664		2.34423	0		2.34423	0.00510911
			2.18776	0		2.18776	0		2.18776	0.0227138		2.18776	0		2.18776	0
			2.04174	0		2.04174	0		2.04174	0.0134416		2.04174	0		2.04174	0
			1.90546	0		1.90546	0		1.90546	0		1.90546	0.00017893		1.90546	0
			1.77828	0		1.77828	0		1.77828	0		1.77828	0.00549411		1.77828	0
			1.65959	0		1.65959	0		1.65959	0		1.65959	0.00484968		1.65959	0
			1.54882	0		1.54882	0		1.54882	0		1.54882	0		1.54882	0
			1.44544	0		1.44544	0		1.44544	0		1.44544	0		1.44544	0
			1.34896	0		1.34896	0		1.34896	0		1.34896	0		1.34896	0
			1.25893	0		1.25893	0		1.25893	0		1.25893	0		1.25893	0
			1.1749	0		1.1749	0		1.1749	0		1.1749	0		1.1749	0
			1.09648	0		1.09648	0		1.09648	0		1.09648	0		1.09648	0
			1.02329	0		1.02329	0.00329471		1.02329	0		1.02329	0		1.02329	0.00167169
			0.954993	0		0.954993	0.00999807		0.954993	0		0.954993	0		0.954993	0.0102227
			0.891251	0		0.891251	0.00285243		0.891251	0		0.891251	0		0.891251	0.0123669
			0.831764	0		0.831764	0		0.831764	0		0.831764	0		0.831764	0.00453037
			0.776247	0		0.776247	0		0.776247	0		0.776247	0		0.776247	0
			0.724436	0		0.724436	0		0.724436	0		0.724436	0.00081958		0.724436	0
			0.676083	0		0.676083	0		0.676083	0		0.676083	0.00821225		0.676083	0
			0.630957	0		0.630957	0		0.630957	0		0.630957	0.00633207		0.630957	0
			0.588844	0.0209783		0.588844	0		0.588844	0		0.588844	0		0.588844	0
			0.549541	0.0281225		0.549541	0		0.549541	0		0.549541	0		0.549541	0
			0.512861	0.00126582		0.512861	0		0.512861	0		0.512861	0		0.512861	0
			0.47863	0		0.47863	0		0.47863	0		0.47863	0		0.47863	0
			0.446684	0		0.446684	0		0.446684	0		0.446684	0		0.446684	0
			0.416869	0		0.416869	0		0.416869	0		0.416869	0		0.416869	0
			0.389045	0		0.389045	0		0.389045	0		0.389045	0		0.389045	0
			0.363078	0		0.363078	0		0.363078	0		0.363078	0		0.363078	0
			0.338844	0		0.338844	0		0.338844	0		0.338844	0		0.338844	0
			0.316228	0		0.316228	0		0.316228	0		0.316228	0		0.316228	0
			0.295121	0		0.295121	0		0.295121	0		0.295121	0		0.295121	0
			0.275423	0		0.275423	0		0.275423	0		0.275423	0		0.275423	0
			0.25704	0		0.25704	0		0.25704	0		0.25704	0		0.25704	0
			0.239883	0		0.239883	0		0.239883	0		0.239883	0		0.239883	0
			0.223872	0		0.223872	0		0.223872	0		0.223872	0		0.223872	0
			0.20893	0		0.20893	0		0.20893	0		0.20893	0		0.20893	0
			0.194984	0		0.194984	0		0.194984	0		0.194984	0		0.194984	0
			0.18197	0		0.18197	0		0.18197	0		0.18197	0		0.18197	0
			0.169824	0		0.169824	0		0.169824	0		0.169824	0		0.169824	0
			0.158489	0		0.158489	0		0.158489	0		0.158489	0		0.158489	0
			0.147911	0		0.147911	0		0.147911	0		0.147911	0		0.147911	0
			0.138038	0		0.138038	0		0.138038	0		0.138038	0		0.138038	0
			0.128825	0		0.128825	0		0.128825	0		0.128825	0		0.128825	0
			0.120226	0		0.120226	0		0.120226	0		0.120226	0		0.120226	0
			0.112202	0		0.112202	0		0.112202	0		0.112202	0		0.112202	0
			0.104713	0		0.104713	0		0.104713	0		0.104713	0		0.104713	0
			0.0977237	0		0.0977237	0		0.0977237	0		0.0977237	0		0.0977237	0
			0.0912011	0		0.0912011	0		0.0912011	0		0.0912011	0		0.0912011	0
			0.0851138	0		0.0851138	0		0.0851138	0		0.0851138	0		0.0851138	0
			0.0794328	0		0.0794328	0		0.0794328	0		0.0794328	0		0.0794328	0
			0.074131	0		0.074131	0		0.074131	0		0.074131	0		0.074131	0
			0.0691831	0		0.0691831	0		0.0691831	0		0.0691831	0		0.0691831	0
			0.0645654	0		0.0645654	0		0.0645654	0		0.0645654	0		0.0645654	0
			0.060256	0		0.060256	0		0.060256	0		0.060256	0		0.060256	0
			0.0562341	0		0.0562341	0		0.0562341	0		0.0562341	0		0.0562341	0
			0.0524807	0		0.0524807	0		0.0524807	0		0.0524807	0		0.0524807	0
			0.0489779	0		0.0489779	0		0.0489779	0		0.0489779	0		0.0489779	0
			0.0457088	0		0.0457088	0		0.0457088	0		0.0457088	0		0.0457088	0
			0.042658	0		0.042658	0		0.042658	0		0.042658	0		0.042658	0
			0.0398107	0		0.0398107	0		0.0398107	0		0.0398107	0		0.0398107	0
			0.0371535	0		0.0371535	0		0.0371535	0		0.0371535	0		0.0371535	0
			0.0346737	0		0.0346737	0		0.0346737	0		0.0346737	0		0.0346737	0
			0.0323594	0		0.0323594	0		0.0323594	0		0.0323594	0		0.0323594	0
			0.0301995	0		0.0301995	0		0.0301995	0		0.0301995	0		0.0301995	0
			0.0281838	0		0.0281838	0		0.0281838	0		0.0281838	0		0.0281838	0
			0.0263027	0		0.0263027	0		0.0263027	0		0.0263027	0		0.0263027	0
			0.0245471	0		0.0245471	0		0.0245471	0		0.0245471	0		0.0245471	0
			0.0229087	0		0.0229087	0		0.0229087	0		0.0229087	0		0.0229087	0
			0.0213796	0		0.0213796	0		0.0213796	0		0.0213796	0		0.0213796	0
			0.0199526	0		0.0199526	0		0.0199526	0		0.0199526	0		0.0199526	0
			0.0186209	0		0.0186209	0		0.0186209	0		0.0186209	0		0.0186209	0
			0.017378	0		0.017378	0		0.017378	0		0.017378	0		0.017378	0
			0.0162181	0		0.0162181	0		0.0162181	0		0.0162181	0		0.0162181	0
			0.0151356	0		0.0151356	0		0.0151356	0		0.0151356	0		0.0151356	0
			0.0141254	0		0.0141254	0		0.0141254	0		0.0141254	0		0.0141254	0
			0.0131826	0		0.0131826	0		0.0131826	0		0.0131826	0		0.0131826	0
			0.0123027	0		0.0123027	0		0.0123027	0		0.0123027	0		0.0123027	0
			0.0114815	0		0.0114815	0		0.0114815	0		0.0114815	0		0.0114815	0
			0.0107152	0		0.0107152	0		0.0107152	0		0.0107152	0		0.0107152	0

## Sheet: Figure 3D
Figure 3D
Anti-SARS2 Response				Anti-SHC014 Response				Anti-RaTG13 Response				Anti-Rs4081 Response				Anti-WIV1 Response				Anti-pang17 Response				Anti-SARS1 Response				Anti-BtKY72 Response				Anti-SpyTag-MBP Response
Group	Mouse	AUC Value		Group	Mouse	AUC Value		Group	Mouse	AUC Value		Group	Mouse	AUC Value		Group	Mouse	AUC Value		Group	Mouse	AUC Value		Group	Mouse	AUC Value		Group	Mouse	AUC Value		Group	Mouse	AUC Value
Homotypic Nanocage	1	1.35457		Homotypic Nanocage	1	0.256234		Homotypic Nanocage	1	0.931396		Homotypic Nanocage	1	0.406405		Homotypic Nanocage	1	0.254797		Homotypic Nanocage	1	1.04936		Homotypic Nanocage	1	0.20995		Homotypic Nanocage	1	0.757571		Homotypic Nanocage	1	0.181116
Homotypic Nanocage	2	1.35126		Homotypic Nanocage	2	0.31079		Homotypic Nanocage	2	0.933652		Homotypic Nanocage	2	0.311608		Homotypic Nanocage	2	0.6273		Homotypic Nanocage	2	1.04792		Homotypic Nanocage	2	0.378771		Homotypic Nanocage	2	0.381205		Homotypic Nanocage	2	0.172596
Homotypic Nanocage	3	1.48831		Homotypic Nanocage	3	0.242639		Homotypic Nanocage	3	1.05687		Homotypic Nanocage	3	0.749307		Homotypic Nanocage	3	0.293471		Homotypic Nanocage	3	1.19863		Homotypic Nanocage	3	0.228784		Homotypic Nanocage	3	0.641786		Homotypic Nanocage	3	0.179835
Homotypic Nanocage	4	1.35797		Homotypic Nanocage	4	0.285041		Homotypic Nanocage	4	1.04623		Homotypic Nanocage	4	0.239277		Homotypic Nanocage	4	0.9417		Homotypic Nanocage	4	1.13709		Homotypic Nanocage	4	0.668717		Homotypic Nanocage	4	0.340278		Homotypic Nanocage	4	0.174665
Homotypic Nanocage	5	0.946596		Homotypic Nanocage	5	0.26177		Homotypic Nanocage	5	0.465091		Homotypic Nanocage	5	0.39986		Homotypic Nanocage	5	0.392667		Homotypic Nanocage	5	0.513173		Homotypic Nanocage	5	0.255248		Homotypic Nanocage	5	0.46671		Homotypic Nanocage	5	0.166853
Homotypic Nanocage	6	1.00922		Homotypic Nanocage	6	0.225834		Homotypic Nanocage	6	0.540069		Homotypic Nanocage	6	0.554544		Homotypic Nanocage	6	0.239019		Homotypic Nanocage	6	0.733482		Homotypic Nanocage	6	0.239345		Homotypic Nanocage	6	0.576766		Homotypic Nanocage	6	0.175929
Mosaic-4	1	1.60284		Mosaic-4	1	1.20262		Mosaic-4	1	1.49222		Mosaic-4	1	1.79119		Mosaic-4	1	1.01618		Mosaic-4	1	1.42661		Mosaic-4	1	0.936776		Mosaic-4	1	1.10134		Mosaic-4	1	0.171563
Mosaic-4	2	1.29295		Mosaic-4	2	1.35891		Mosaic-4	2	1.13719		Mosaic-4	2	1.51435		Mosaic-4	2	0.781416		Mosaic-4	2	1.24594		Mosaic-4	2	0.808429		Mosaic-4	2	1.0723		Mosaic-4	2	0.180286
Mosaic-4	3	1.89664		Mosaic-4	3	2.03299		Mosaic-4	3	1.5937		Mosaic-4	3	1.48388		Mosaic-4	3	1.58392		Mosaic-4	3	1.6483		Mosaic-4	3	1.60026		Mosaic-4	3	1.4383		Mosaic-4	3	0.166578
Mosaic-4	4	1.70675		Mosaic-4	4	1.86444		Mosaic-4	4	1.42265		Mosaic-4	4	1.21353		Mosaic-4	4	1.7072		Mosaic-4	4	1.42761		Mosaic-4	4	1.68695		Mosaic-4	4	1.08991		Mosaic-4	4	0.175032
Mosaic-4	5	2.2288		Mosaic-4	5	2.24548		Mosaic-4	5	1.9068		Mosaic-4	5	2.25604		Mosaic-4	5	1.90371		Mosaic-4	5	2.02237		Mosaic-4	5	1.67072		Mosaic-4	5	1.47673		Mosaic-4	5	0.17526
Mosaic-4	6	1.07312		Mosaic-4	6	1.25232		Mosaic-4	6	1.02751		Mosaic-4	6	0.901165		Mosaic-4	6	1.03897		Mosaic-4	6	0.927808		Mosaic-4	6	1.01334		Mosaic-4	6	0.916935		Mosaic-4	6	0.188434
Mosaic-8	1	2.08285		Mosaic-8	1	1.66852		Mosaic-8	1	1.26624		Mosaic-8	1	1.76611		Mosaic-8	1	1.42549		Mosaic-8	1	1.50882		Mosaic-8	1	1.35139		Mosaic-8	1	1.17866		Mosaic-8	1	0.157608
Mosaic-8	2	1.68493		Mosaic-8	2	1.08232		Mosaic-8	2	1.49449		Mosaic-8	2	1.89907		Mosaic-8	2	1.26013		Mosaic-8	2	1.75995		Mosaic-8	2	0.919674		Mosaic-8	2	1.58845		Mosaic-8	2	0.155997
Mosaic-8	3	0.591991		Mosaic-8	3	0.727606		Mosaic-8	3	0.489071		Mosaic-8	3	0.690869		Mosaic-8	3	1.652		Mosaic-8	3	0.645507		Mosaic-8	3	1.82792		Mosaic-8	3	1.61628		Mosaic-8	3	0.14008
Mosaic-8	4	1.59301		Mosaic-8	4	1.64383		Mosaic-8	4	1.46784		Mosaic-8	4	1.73993		Mosaic-8	4	0.830096		Mosaic-8	4	1.87074		Mosaic-8	4	0.80419		Mosaic-8	4	0.531983		Mosaic-8	4	0.173613
Mosaic-8	5	1.42108		Mosaic-8	5	1.35761		Mosaic-8	5	1.16254		Mosaic-8	5	1.68802		Mosaic-8	5	1.43169		Mosaic-8	5	1.58456		Mosaic-8	5	1.42836		Mosaic-8	5	1.16606		Mosaic-8	5	0.188966
Mosaic-8	6	1.30692		Mosaic-8	6	1.53431		Mosaic-8	6	1.14317		Mosaic-8	6	1.43564		Mosaic-8	6	1.56891		Mosaic-8	6	1.35835		Mosaic-8	6	1.5175		Mosaic-8	6	1.10824		Mosaic-8	6	0.154082
Quartet Nanocage	1	2.6918		Quartet Nanocage	1	2.88871		Quartet Nanocage	1	2.46876		Quartet Nanocage	1	2.35326		Quartet Nanocage	1	2.26965		Quartet Nanocage	1	2.29837		Quartet Nanocage	1	2.19197		Quartet Nanocage	1	2.29873		Quartet Nanocage	1	0.179424
Quartet Nanocage	2	3.0166		Quartet Nanocage	2	3.02234		Quartet Nanocage	2	2.86117		Quartet Nanocage	2	3.17121		Quartet Nanocage	2	2.22437		Quartet Nanocage	2	2.79303		Quartet Nanocage	2	2.03656		Quartet Nanocage	2	2.40922		Quartet Nanocage	2	0.16537
Quartet Nanocage	3	1.46066		Quartet Nanocage	3	1.93016		Quartet Nanocage	3	1.70864		Quartet Nanocage	3	1.39341		Quartet Nanocage	3	1.29602		Quartet Nanocage	3	1.1669		Quartet Nanocage	3	1.35511		Quartet Nanocage	3	1.14769		Quartet Nanocage	3	0.159801
Quartet Nanocage	4	2.5229		Quartet Nanocage	4	2.63758		Quartet Nanocage	4	2.59376		Quartet Nanocage	4	2.11801		Quartet Nanocage	4	1.90659		Quartet Nanocage	4	2.27108		Quartet Nanocage	4	1.65572		Quartet Nanocage	4	1.94157		Quartet Nanocage	4	0.167096
Quartet Nanocage	5	2.92928		Quartet Nanocage	5	3.05445		Quartet Nanocage	5	2.64233		Quartet Nanocage	5	1.89517		Quartet Nanocage	5	2.4424		Quartet Nanocage	5	2.26246		Quartet Nanocage	5	2.27778		Quartet Nanocage	5	2.00329		Quartet Nanocage	5	0.169339
Quartet Nanocage	6	2.37789		Quartet Nanocage	6	2.29449		Quartet Nanocage	6	2.38324		Quartet Nanocage	6	2.31939		Quartet Nanocage	6	1.93511		Quartet Nanocage	6	2.12596		Quartet Nanocage	6	1.6822		Quartet Nanocage	6	2.12024		Quartet Nanocage	6	0.15948
Dual Quartet Nanocage	1	2.02754		Dual Quartet Nanocage	1	2.02638		Dual Quartet Nanocage	1	1.94383		Dual Quartet Nanocage	1	1.95047		Dual Quartet Nanocage	1	2.11781		Dual Quartet Nanocage	1	2.11179		Dual Quartet Nanocage	1	2.03574		Dual Quartet Nanocage	1	1.92372		Dual Quartet Nanocage	1	0.176504
Dual Quartet Nanocage	2	2.09951		Dual Quartet Nanocage	2	1.79627		Dual Quartet Nanocage	2	2.07454		Dual Quartet Nanocage	2	2.10673		Dual Quartet Nanocage	2	2.36359		Dual Quartet Nanocage	2	2.12276		Dual Quartet Nanocage	2	2.21927		Dual Quartet Nanocage	2	2.29832		Dual Quartet Nanocage	2	0.190641
Dual Quartet Nanocage	3	2.42453		Dual Quartet Nanocage	3	2.29006		Dual Quartet Nanocage	3	2.35652		Dual Quartet Nanocage	3	2.2847		Dual Quartet Nanocage	3	1.68985		Dual Quartet Nanocage	3	2.38688		Dual Quartet Nanocage	3	1.6385		Dual Quartet Nanocage	3	1.66322		Dual Quartet Nanocage	3	0.177844
Dual Quartet Nanocage	4	2.20368		Dual Quartet Nanocage	4	2.3931		Dual Quartet Nanocage	4	2.15113		Dual Quartet Nanocage	4	2.22218		Dual Quartet Nanocage	4	2.10244		Dual Quartet Nanocage	4	2.06731		Dual Quartet Nanocage	4	2.0527		Dual Quartet Nanocage	4	2.02308		Dual Quartet Nanocage	4	0.179232
Dual Quartet Nanocage	5	2.35494		Dual Quartet Nanocage	5	2.26007		Dual Quartet Nanocage	5	2.1901		Dual Quartet Nanocage	5	2.26226		Dual Quartet Nanocage	5	1.96291		Dual Quartet Nanocage	5	2.32034		Dual Quartet Nanocage	5	2.0556		Dual Quartet Nanocage	5	2.08004		Dual Quartet Nanocage	5	0.184424
Dual Quartet Nanocage	6	2.07317		Dual Quartet Nanocage	6	2.30332		Dual Quartet Nanocage	6	2.10259		Dual Quartet Nanocage	6	2.16387		Dual Quartet Nanocage	6	2.21849		Dual Quartet Nanocage	6	2.03191		Dual Quartet Nanocage	6	2.05089		Dual Quartet Nanocage	6	1.62543		Dual Quartet Nanocage	6	0.163192
Uncoupled Quartet	1	1.15023		Uncoupled Quartet	1	1.62765		Uncoupled Quartet	1	1.11973		Uncoupled Quartet	1	1.19438		Uncoupled Quartet	1	1.03896		Uncoupled Quartet	1	0.854449		Uncoupled Quartet	1	0.880178		Uncoupled Quartet	1	1.75011		Uncoupled Quartet	1	0.181506
Uncoupled Quartet	2	0.857297		Uncoupled Quartet	2	1.37221		Uncoupled Quartet	2	0.873069		Uncoupled Quartet	2	1.01886		Uncoupled Quartet	2	0.871287		Uncoupled Quartet	2	0.786093		Uncoupled Quartet	2	0.674159		Uncoupled Quartet	2	1.4073		Uncoupled Quartet	2	0.188985
Uncoupled Quartet	3	1.30661		Uncoupled Quartet	3	1.88188		Uncoupled Quartet	3	1.22826		Uncoupled Quartet	3	1.40815		Uncoupled Quartet	3	1.23036		Uncoupled Quartet	3	1.2478		Uncoupled Quartet	3	0.97369		Uncoupled Quartet	3	0.78513		Uncoupled Quartet	3	0.181664
Uncoupled Quartet	4	2.0818		Uncoupled Quartet	4	2.14317		Uncoupled Quartet	4	1.85155		Uncoupled Quartet	4	2.10571		Uncoupled Quartet	4	1.79227		Uncoupled Quartet	4	1.96362		Uncoupled Quartet	4	1.32921		Uncoupled Quartet	4	1.00659		Uncoupled Quartet	4	0.224851
Uncoupled Quartet	5	1.47695		Uncoupled Quartet	5	1.80689		Uncoupled Quartet	5	1.38438		Uncoupled Quartet	5	1.35394		Uncoupled Quartet	5	1.04471		Uncoupled Quartet	5	1.28556		Uncoupled Quartet	5	0.895309		Uncoupled Quartet	5	0.901451		Uncoupled Quartet	5	0.203875
Uncoupled Quartet	6	0.756346		Uncoupled Quartet	6	1.11903		Uncoupled Quartet	6	0.701617		Uncoupled Quartet	6	0.60954		Uncoupled Quartet	6	0.576808		Uncoupled Quartet	6	0.658201		Uncoupled Quartet	6	0.660541		Uncoupled Quartet	6	1.33899		Uncoupled Quartet	6	0.168343
Group	Mean AUC	Standard Deviation		Group	Mean AUC	Standard Deviation		Group	Mean AUC	Standard Deviation		Group	Mean AUC	Standard Deviation		Group	Mean AUC	Standard Deviation		Group	Mean AUC	Standard Deviation		Group	Mean AUC	Standard Deviation		Group	Mean AUC	Standard Deviation		Group	Mean AUC
Homotypic Nanocage	1.25132	0.218933		Homotypic Nanocage	0.263718	0.0303637		Homotypic Nanocage	0.828885	0.259408		Homotypic Nanocage	0.4435	0.18343		Homotypic Nanocage	0.458159	0.276843		Homotypic Nanocage	0.946612	0.26605		Homotypic Nanocage	0.330136	0.176392		Homotypic Nanocage	0.527386	0.160356		Homotypic Nanocage	0.175166
Mosaic-4	1.63352	0.414713		Mosaic-4	1.65946	0.444919		Mosaic-4	1.43001	0.318055		Mosaic-4	1.52669	0.467599		Mosaic-4	1.33857	0.451571		Mosaic-4	1.44977	0.369407		Mosaic-4	1.28608	0.407899		Mosaic-4	1.18258	0.223531		Mosaic-4	0.176192
Mosaic-8	1.4468	0.496703		Mosaic-8	1.3357	0.36868		Mosaic-8	1.17056	0.365433		Mosaic-8	1.53661	0.441313		Mosaic-8	1.36138	0.292949		Mosaic-8	1.45465	0.43592		Mosaic-8	1.30817	0.383457		Mosaic-8	1.19828	0.39508		Mosaic-8	0.161724
Quartet Nanocage	2.49986	0.562779		Quartet Nanocage	2.63796	0.447894		Quartet Nanocage	2.44298	0.395181		Quartet Nanocage	2.20841	0.588356		Quartet Nanocage	2.01236	0.406542		Quartet Nanocage	2.15297	0.534754		Quartet Nanocage	1.86655	0.358862		Quartet Nanocage	1.98679	0.447206		Quartet Nanocage	0.166752
Dual Quartet Nanocage	2.19723	0.16144		Dual Quartet Nanocage	2.1782	0.223596		Dual Quartet Nanocage	2.13645	0.136826		Dual Quartet Nanocage	2.16504	0.123673		Dual Quartet Nanocage	2.07585	0.231241		Dual Quartet Nanocage	2.1735	0.144777		Dual Quartet Nanocage	2.00878	0.193924		Dual Quartet Nanocage	1.93564	0.257146		Dual Quartet Nanocage	0.17864
Uncoupled Quartet	1.27154	0.479935		Uncoupled Quartet	1.65847	0.368987		Uncoupled Quartet	1.1931	0.405152		Uncoupled Quartet	1.28176	0.495724		Uncoupled Quartet	1.0924	0.407112		Uncoupled Quartet	1.13262	0.479531		Uncoupled Quartet	0.902182	0.244288		Uncoupled Quartet	1.19826	0.364292		Uncoupled Quartet	0.191538
