# Supplementary material for: Proactive vaccination using multiviral Quartet Nanocages to elicit broad anti-coronavirus responses
Source: Nat Nanotechnol. 2024 May 6;19(8):1216–23. doi: 10.1038/s41565-024-01655-9 (PMC11329374; doi:10.1038/s41565-024-01655-9)
Supplement: Supplementary file 9 — Source data and statistical data. [file 41565_2024_1655_MOESM9_ESM.xlsx]

## Sheet: Figure 4A
Figure 4A
SARS2 Wuhan Neutralization
Group	Mouse	ID50
Uncoupled RBD	1	1.47541
Uncoupled RBD	2	1.56548
Uncoupled RBD	3	1.64002
Uncoupled RBD	4	1.44588
Uncoupled RBD	5	2.10047
Uncoupled RBD	6	1.40145
Uncoupled Quartet	1	1.35646
Uncoupled Quartet	2	2.70425
Uncoupled Quartet	3	2.09318
Uncoupled Quartet	4	1.92762
Uncoupled Quartet	5	1.66278
Uncoupled Quartet	6	1.67639
Homotypic Nanocage	1	2.55775
Homotypic Nanocage	2	2.41071
Homotypic Nanocage	3	2.76603
Homotypic Nanocage	4	2.40414
Homotypic Nanocage	5	1.98271
Homotypic Nanocage	6	2.06447
Quartet Nanocage	1	2.47668
Quartet Nanocage	2	2.94788
Quartet Nanocage	3	2.49816
Quartet Nanocage	4	2.58885
Quartet Nanocage	5	2.31532
Quartet Nanocage	6	2.33742
Group	Mean AUC	Standard Deviation
Uncoupled RBD	1.60478	0.257615
Uncoupled Quartet	1.90345	0.466161
Homotypic Nanocage	2.3643	0.295993
Quartet Nanocage	2.52738	0.230253
Statistical Testing
Tukey's multiple comparisons test	Adjusted P Value	Summary
RBD vs. Quartet	0.407	ns
RBD vs. Homotypic Nanocage	0.003	**
RBD vs. Quartet Nanocage	<.001	***
Quartet vs. Homotypic Nanocage	0.099	ns
Quartet vs. Quartet Nanocage	0.017	*
RBD-VLP vs. Quartet Nanocage	0.821	ns

## Sheet: Figure 4B
Figure 4B
SARS2 Delta Neutralization
Group	Mouse	ID50
Uncoupled RBD	1	1.34744
Uncoupled RBD	2	1.08481
Uncoupled RBD	3	0.94426
Uncoupled RBD	4	0.957196
Uncoupled RBD	5	1.6626
Uncoupled RBD	6	1.27469
Uncoupled Quartet	1	1.39446
Uncoupled Quartet	2	2.08314
Uncoupled Quartet	3	1.8807
Uncoupled Quartet	4	1.36669
Uncoupled Quartet	5	1.25881
Uncoupled Quartet	6	1.55512
Homotypic Nanocage	1	2.38202
Homotypic Nanocage	2	1.75473
Homotypic Nanocage	3	2.22829
Homotypic Nanocage	4	1.75158
Homotypic Nanocage	5	2.10814
Homotypic Nanocage	6	1.87666
Quartet Nanocage	1	2.25986
Quartet Nanocage	2	2.72025
Quartet Nanocage	3	2.24643
Quartet Nanocage	4	2.75435
Quartet Nanocage	5	2.39054
Quartet Nanocage	6	2.094
Group	Mean AUC	Standard Deviation
Uncoupled RBD	1.21183	0.274991
Uncoupled Quartet	1.58982	0.324561
Homotypic Nanocage	2.0169	0.262723
Quartet Nanocage	2.41091	0.269948
Statistical Testing
Tukey's multiple comparisons test	Adjusted P Value	Summary
RBD vs. Quartet	0.13	ns
RBD vs. Homotypic Nanocage	<0.001	***
RBD vs. Quartet Nanocage	<0.001	***
Quartet vs. Homotypic Nanocage	0.07	ns
Quartet vs. Quartet Nanocage	<0.001	***
RBD-VLP vs. Quartet Nanocage	0.11	ns

## Sheet: Figure 4C
Figure 4C
SARS2 Wuhan Neutralization
Group	Mouse	ID50
Homotypic Nanocage	1	1.69897
Homotypic Nanocage	2	1.69897
Homotypic Nanocage	3	1.69897
Homotypic Nanocage	4	1.69897
Homotypic Nanocage	5	1.69897
Homotypic Nanocage	6	1.69897
Mosaic-4	1	1.69897
Mosaic-4	2	1.69897
Mosaic-4	3	1.69897
Mosaic-4	4	1.69897
Mosaic-4	5	1.96481
Mosaic-4	6	1.69897
Mosaic-8	1	2.28316
Mosaic-8	2	1.85121
Mosaic-8	3	1.92409
Mosaic-8	4	2.02891
Mosaic-8	5	2.62233
Mosaic-8	6	2.55068
Quartet Nanocage	1	2.34911
Quartet Nanocage	2	2.33423
Quartet Nanocage	3	1.95908
Quartet Nanocage	4	2.11919
Quartet Nanocage	5	2.75154
Quartet Nanocage	6	1.79328
Dual Quartet Nanocage	1	2.94386
Dual Quartet Nanocage	2	2.54914
Dual Quartet Nanocage	3	2.78888
Dual Quartet Nanocage	4	3.20204
Dual Quartet Nanocage	5	2.71265
Dual Quartet Nanocage	6	2.8716
Uncoupled Quartet	1	1.69897
Uncoupled Quartet	2	1.69897
Uncoupled Quartet	3	2.12819
Uncoupled Quartet	4	1.69897
Uncoupled Quartet	5	1.69897
Uncoupled Quartet	6	1.69897
Group	Mean AUC	Standard Deviation
Homotypic Nanocage	1.69897	2.43238e-16
Mosaic-4	1.84064	0.241465
Mosaic-8	2.22105	0.331047
Quartet Nanocage	2.31686	0.452457
Dual Quartet Nanocage	2.63721	0.508078
Uncoupled Quartet	1.78481	0.191955
Statistical Testing
Figure 4C
Tukey's multiple comparisons test	Adjusted P Value	Summary
Homotypic vs. Mosaic 4	>0.99	ns
Homotypic vs. Mosaic 8	0.006	**
Homotypic vs. Quartet Nanocage	0.006	**
Homotypic vs. Double Quartet Nanocage	<0.001	***
Homotypic vs. Uncoupled Quartet	>0.99	ns
Mosaic 4 vs. Mosaic 8	0.02	*
Mosaic 4 vs. Quartet Nanocage	0.01	*
Mosaic 4 vs. Double Quartet Nanocage	<0.001	***
Mosaic 4 vs. Uncoupled Quartet	>0.99	ns
Mosaic 8 vs. Quartet Nanocage	>0.99	ns
Mosaic 8 vs. Double Quartet Nanocage	<0.001	***
Mosaic 8 vs. Uncoupled Quartet	0.03	*
Quartet Nanocage vs. Double Quartet Nanocage	<0.001	***
Quartet Nanocage vs. Uncoupled Quartet	0.02	*
Double Quartet Nanocage vs. Uncoupled Quartet	<0.001	***
