# Supplementary material for: Proactive vaccination using multiviral Quartet Nanocages to elicit broad anti-coronavirus responses
Source: Nat Nanotechnol. 2024 May 6;19(8):1216–23. doi: 10.1038/s41565-024-01655-9 (PMC11329374; doi:10.1038/s41565-024-01655-9)
Supplement: Supplementary file 10 — Source data and statistical data. [file 41565_2024_1655_MOESM10_ESM.xlsx]

## Sheet: Figure 5B
Figure 5B
Post-Prime Anti-SARS2				Post-Boost Anti-SARS2
Group	Mouse	ID50		Group	Mouse	ID50
Wuhan Spike	1	0.784648		Wuhan Spike	1	1.3451
Wuhan Spike	2	0.497341		Wuhan Spike	2	1.19887
Wuhan Spike	3	0.466724		Wuhan Spike	3	1.52923
Wuhan Spike	4	0.362823		Wuhan Spike	4	1.2545
Wuhan Spike	5	0.62719		Wuhan Spike	5	0.655433
Wuhan Spike	6	1.02243		Wuhan Spike	6	1.6182
Homotypic Nanocage Nanocage	1	0.940736		Homotypic Nanocage Nanocage	1	1.31314
Homotypic Nanocage Nanocage	2	0.553422		Homotypic Nanocage Nanocage	2	1.24226
Homotypic Nanocage Nanocage	3	0.5362		Homotypic Nanocage Nanocage	3	0.68736
Homotypic Nanocage Nanocage	4	0.758419		Homotypic Nanocage Nanocage	4	1.53941
Homotypic Nanocage Nanocage	5	0.506927		Homotypic Nanocage Nanocage	5	0.790941
Homotypic Nanocage Nanocage	6	0.726823		Homotypic Nanocage Nanocage	6	1.44441
Mosaic-8	1	0.496307		Mosaic-8	1	1.63017
Mosaic-8	2	0.694193		Mosaic-8	2	1.24936
Mosaic-8	3	0.50969		Mosaic-8	3	1.41792
Mosaic-8	4	0.607789		Mosaic-8	4	1.00733
Mosaic-8	5	0.493576		Mosaic-8	5	1.10153
Mosaic-8	6	0.822335		Mosaic-8	6	1.36637
Quartet Nanocage	1	0.600795		Quartet Nanocage	1	1.08399
Quartet Nanocage	2	0.60065		Quartet Nanocage	2	1.3885
Quartet Nanocage	3	0.489133		Quartet Nanocage	3	1.21405
Quartet Nanocage	4	0.516963		Quartet Nanocage	4	1.02142
Quartet Nanocage	5	0.769462		Quartet Nanocage	5	1.24588
Quartet Nanocage	6	0.634775		Quartet Nanocage	6	1.18029
Dual Quartet Nanocage	1	0.702628		Dual Quartet Nanocage	1	1.20821
Dual Quartet Nanocage	2	0.253708		Dual Quartet Nanocage	2	1.30204
Dual Quartet Nanocage	3	0.737245		Dual Quartet Nanocage	3	1.59368
Dual Quartet Nanocage	4	0.850702		Dual Quartet Nanocage	4	1.26644
Dual Quartet Nanocage	5	0.802549		Dual Quartet Nanocage	5	1.23084
Dual Quartet Nanocage	6	0.556492		Dual Quartet Nanocage	6	1.8182
Quartet Nanocage[SARS1]	1	0.485762		Quartet Nanocage[SARS1]	1	1.30511
Quartet Nanocage[SARS1]	2	0.595549		Quartet Nanocage[SARS1]	2	1.0777
Quartet Nanocage[SARS1]	3	0.680166		Quartet Nanocage[SARS1]	3	1.44398
Quartet Nanocage[SARS1]	4	0.70084		Quartet Nanocage[SARS1]	4	1.33455
Quartet Nanocage[SARS1]	5	0.634036		Quartet Nanocage[SARS1]	5	1.10702
Quartet Nanocage[SARS1]	6	0.725584		Quartet Nanocage[SARS1]	6	0.757775
Dual Quartet Nanocage[SARS1]	1	0.682748		Dual Quartet Nanocage[SARS1]	1	0.877108
Dual Quartet Nanocage[SARS1]	2	0.818001		Dual Quartet Nanocage[SARS1]	2	1.1585
Dual Quartet Nanocage[SARS1]	3	0.533842		Dual Quartet Nanocage[SARS1]	3	1.05516
Dual Quartet Nanocage[SARS1]	4	0.953137		Dual Quartet Nanocage[SARS1]	4	1.12314
Dual Quartet Nanocage[SARS1]	5	0.714867		Dual Quartet Nanocage[SARS1]	5	1.32969
Dual Quartet Nanocage[SARS1]	6	0.72055		Dual Quartet Nanocage[SARS1]	6	2.21863
Group	Mean AUC	Standard Deviation		Group	Mean AUC	Standard Deviation
Wuhan Spike	0.62686	0.242284		Wuhan Spike	1.26689	0.33971
Homotypic Nanocage Nanocage	0.670421	0.168778		Homotypic Nanocage Nanocage	1.16959	0.350458
Mosaic-8	0.603982	0.133045		Mosaic-8	1.29545	0.225747
Quartet Nanocage	0.601963	0.0990871		Quartet Nanocage	1.18902	0.128724
Dual Quartet Nanocage	0.650554	0.218963		Dual Quartet Nanocage	1.40323	0.247051
Quartet Nanocage[SARS1]	0.636989	0.0876195		Quartet Nanocage[SARS1]	1.17102	0.246092
Dual Quartet Nanocage[SARS1]	0.737191	0.140181		Dual Quartet Nanocage[SARS1]	1.29371	0.476365
Tukey's multiple comparisons test	Adjusted P Value	Summary		Tukey's multiple comparisons test	Adjusted P Value	Summary
Wuhan Spike vs. Homotypic Nanocage	>.999	ns		Wuhan Spike vs. Homotypic Nanocage	0.998	ns
Wuhan Spike vs. Mosaic 8	>.999	ns		Wuhan Spike vs. Mosaic 8	>.999	ns
Wuhan Spike vs. Quartet Nanocage	>.999	ns		Wuhan Spike vs. Quartet Nanocage	>.999	ns
Wuhan Spike vs. Double Quartet Nanocage	>.999	ns		Wuhan Spike vs. Double Quartet Nanocage	0.986	ns
Wuhan Spike vs. Quartet Nanocage [SARS1]	>.999	ns		Wuhan Spike vs. Quartet Nanocage [SARS1]	0.998	ns
Wuhan Spike vs. Double Quartet Nanocage [SARS1]	0.904	ns		Wuhan Spike vs. Double Quartet Nanocage [SARS1]	>.999	ns
Homotypic Nanocage vs. Mosaic 8	0.992	ns		Homotypic Nanocage vs. Mosaic 8	0.991	ns
Homotypic Nanocage vs. Quartet Nanocage	0.99	ns		Homotypic Nanocage vs. Quartet Nanocage	>.999	ns
Homotypic Nanocage vs. Double Quartet Nanocage	>.999	ns		Homotypic Nanocage vs. Double Quartet Nanocage	0.836	ns
Homotypic Nanocage vs. Quartet Nanocage [SARS1]	>.999	ns		Homotypic Nanocage vs. Quartet Nanocage [SARS1]	>.999	ns
Homotypic Nanocage vs. Double Quartet Nanocage [SARS1]	0.992	ns		Homotypic Nanocage vs. Double Quartet Nanocage [SARS1]	0.992	ns
Mosaic 8 vs. Quartet Nanocage	>.999	ns		Mosaic 8 vs. Quartet Nanocage	0.996	ns
Mosaic 8 vs. Double Quartet Nanocage	0.999	ns		Mosaic 8 vs. Double Quartet Nanocage	0.996	ns
Mosaic 8 vs. Quartet Nanocage [SARS1]	>.999	ns		Mosaic 8 vs. Quartet Nanocage [SARS1]	0.991	ns
Mosaic 8 vs. Double Quartet Nanocage [SARS1]	0.798	ns		Mosaic 8 vs. Double Quartet Nanocage [SARS1]	>.999	ns
Quartet Nanocage vs. Double Quartet Nanocage	0.999	ns		Quartet Nanocage vs. Double Quartet Nanocage	0.884	ns
Quartet Nanocage vs. Quartet Nanocage [SARS1]	>.999	ns		Quartet Nanocage vs. Quartet Nanocage [SARS1]	>.999	ns
Quartet Nanocage vs. Double Quartet Nanocage [SARS1]	0.787	ns		Quartet Nanocage vs. Double Quartet Nanocage [SARS1]	0.997	ns
Double Quartet Nanocage vs. Quartet Nanocage [SARS1]	>.999	ns		Double Quartet Nanocage vs. Quartet Nanocage [SARS1]	0.84	ns
Double Quartet Nanocage vs. Double Quartet Nanocage [SARS1]	0.968	ns		Double Quartet Nanocage vs. Double Quartet Nanocage [SARS1]	0.996	ns
Quartet Nanocage [SARS1] vs. Double Quartet Nanocage [SARS1]	0.937	ns		Quartet Nanocage [SARS1] vs. Double Quartet Nanocage [SARS1]	0.992	ns

## Sheet: Figure 5C
Figure 5C
Post-Boost Anti-SARS1				Post-Boost Anti-BtKY72
Group	Mouse	ID50		Group	Mouse	ID50
Wuhan Spike	1	0.217887		Wuhan Spike	1	0.250952
Wuhan Spike	2	0.278816		Wuhan Spike	2	0.300776
Wuhan Spike	3	0.447452		Wuhan Spike	3	0.372392
Wuhan Spike	4	0.208706		Wuhan Spike	4	0.269519
Wuhan Spike	5	0.320878		Wuhan Spike	5	0.292206
Wuhan Spike	6	0.538551		Wuhan Spike	6	0.473619
Homotypic Nanocage	1	0.565093		Homotypic Nanocage	1	0.221691
Homotypic Nanocage	2	0.217081		Homotypic Nanocage	2	0.251907
Homotypic Nanocage	3	0.201531		Homotypic Nanocage	3	0.28686
Homotypic Nanocage	4	0.210449		Homotypic Nanocage	4	0.25095
Homotypic Nanocage	5	0.176808		Homotypic Nanocage	5	0.256006
Homotypic Nanocage	6	0.341426		Homotypic Nanocage	6	0.565432
Mosaic-8	1	0.532094		Mosaic-8	1	0.449817
Mosaic-8	2	0.558518		Mosaic-8	2	0.69891
Mosaic-8	3	0.396667		Mosaic-8	3	0.262247
Mosaic-8	4	0.633336		Mosaic-8	4	0.496781
Mosaic-8	5	0.871639		Mosaic-8	5	0.621394
Mosaic-8	6	0.460869		Mosaic-8	6	0.850449
Quartet Nanocage	1	0.322899		Quartet Nanocage	1	0.431606
Quartet Nanocage	2	0.510288		Quartet Nanocage	2	0.520282
Quartet Nanocage	3	0.616475		Quartet Nanocage	3	0.550157
Quartet Nanocage	4	0.545021		Quartet Nanocage	4	0.429522
Quartet Nanocage	5	0.407206		Quartet Nanocage	5	0.695529
Quartet Nanocage	6	0.623178		Quartet Nanocage	6	0.6306
Dual Quartet Nanocage	1	0.583728		Dual Quartet Nanocage	1	0.513114
Dual Quartet Nanocage	2	0.936592		Dual Quartet Nanocage	2	0.774959
Dual Quartet Nanocage	3	0.734776		Dual Quartet Nanocage	3	0.852098
Dual Quartet Nanocage	4	0.794831		Dual Quartet Nanocage	4	0.582576
Dual Quartet Nanocage	5	0.861982		Dual Quartet Nanocage	5	0.671952
Dual Quartet Nanocage	6	0.904672		Dual Quartet Nanocage	6	0.617467
Quartet Nanocage[SARS1]	1	1.18323		Quartet Nanocage[SARS1]	1	1.05347
Quartet Nanocage[SARS1]	2	1.01393		Quartet Nanocage[SARS1]	2	1.05006
Quartet Nanocage[SARS1]	3	1.38709		Quartet Nanocage[SARS1]	3	1.28986
Quartet Nanocage[SARS1]	4	0.671761		Quartet Nanocage[SARS1]	4	0.693351
Quartet Nanocage[SARS1]	5	1.08439		Quartet Nanocage[SARS1]	5	0.654358
Quartet Nanocage[SARS1]	6	0.690362		Quartet Nanocage[SARS1]	6	0.396849
Dual Quartet Nanocage[SARS1]	1	1.10225		Dual Quartet Nanocage[SARS1]	1	0.605419
Dual Quartet Nanocage[SARS1]	2	0.80392		Dual Quartet Nanocage[SARS1]	2	0.694766
Dual Quartet Nanocage[SARS1]	3	1.11765		Dual Quartet Nanocage[SARS1]	3	0.645549
Dual Quartet Nanocage[SARS1]	4	1.11654		Dual Quartet Nanocage[SARS1]	4	0.611417
Dual Quartet Nanocage[SARS1]	5	0.927477		Dual Quartet Nanocage[SARS1]	5	0.546514
Dual Quartet Nanocage[SARS1]	6	0.897834		Dual Quartet Nanocage[SARS1]	6	0.482158
Group	Mean AUC	Standard Deviation		Group	Mean AUC	Standard Deviation
Wuhan Spike	0.335382	0.131984		Wuhan Spike	0.326577	0.083117
Homotypic Nanocage	0.285398	0.148646		Homotypic Nanocage	0.305474	0.129022
Mosaic-8	0.57552	0.166335		Mosaic-8	0.563266	0.205988
Quartet Nanocage	0.504178	0.118948		Quartet Nanocage	0.542949	0.106576
Dual Quartet Nanocage	0.802763	0.129972		Dual Quartet Nanocage	0.668694	0.125846
Quartet Nanocage[SARS1]	1.00513	0.280781		Quartet Nanocage[SARS1]	0.856325	0.329492
Dual Quartet Nanocage[SARS1]	0.994278	0.135518		Dual Quartet Nanocage[SARS1]	0.597637	0.0747382
Tukey's multiple comparisons test	Adjusted P Value	Summary		Tukey's multiple comparisons test	Adjusted P Value	Summary
Wuhan Spike vs. Homotypic Nanocage	0.998	ns		Wuhan Spike vs. Homotypic Nanocage	>.999	ns
Wuhan Spike vs. Mosaic 8	0.194	ns		Wuhan Spike vs. Mosaic 8	0.236	ns
Wuhan Spike vs. Quartet Nanocage	0.589	ns		Wuhan Spike vs. Quartet Nanocage	0.333	ns
Wuhan Spike vs. Double Quartet Nanocage	<.001	***		Wuhan Spike vs. Double Quartet Nanocage	0.023	*
Wuhan Spike vs. Quartet Nanocage [SARS1]	<.001	***		Wuhan Spike vs. Quartet Nanocage [SARS1]	<.001	***
Wuhan Spike vs. Double Quartet Nanocage [SARS1]	<.001	***		Wuhan Spike vs. Double Quartet Nanocage [SARS1]	0.121	ns
Homotypic Nanocage vs. Mosaic 8	0.066	ns		Homotypic Nanocage vs. Mosaic 8	0.159	ns
Homotypic Nanocage vs. Quartet Nanocage	0.288	ns		Homotypic Nanocage vs. Quartet Nanocage	0.233	ns
Homotypic Nanocage vs. Double Quartet Nanocage	<.001	***		Homotypic Nanocage vs. Double Quartet Nanocage	0.013	*
Homotypic Nanocage vs. Quartet Nanocage [SARS1]	<.001	***		Homotypic Nanocage vs. Quartet Nanocage [SARS1]	<.001	***
Homotypic Nanocage vs. Double Quartet Nanocage [SARS1]	<.001	***		Homotypic Nanocage vs. Double Quartet Nanocage [SARS1]	0.077	ns
Mosaic 8 vs. Quartet Nanocage	0.989	ns		Mosaic 8 vs. Quartet Nanocage	>.999	ns
Mosaic 8 vs. Double Quartet Nanocage	0.248	ns		Mosaic 8 vs. Double Quartet Nanocage	0.935	ns
Mosaic 8 vs. Quartet Nanocage [SARS1]	0.001	**		Mosaic 8 vs. Quartet Nanocage [SARS1]	0.075	ns
Mosaic 8 vs. Double Quartet Nanocage [SARS1]	0.002	**		Mosaic 8 vs. Double Quartet Nanocage [SARS1]	>.999	ns
Quartet Nanocage vs. Double Quartet Nanocage	0.054	ns		Quartet Nanocage vs. Double Quartet Nanocage	0.863	ns
Quartet Nanocage vs. Quartet Nanocage [SARS1]	<.001	***		Quartet Nanocage vs. Quartet Nanocage [SARS1]	0.047	*
Quartet Nanocage vs. Double Quartet Nanocage [SARS1]	<.001	***		Quartet Nanocage vs. Double Quartet Nanocage [SARS1]	0.998	ns
Double Quartet Nanocage vs. Quartet Nanocage [SARS1]	0.376	ns		Double Quartet Nanocage vs. Quartet Nanocage [SARS1]	0.501	ns
Double Quartet Nanocage vs. Double Quartet Nanocage [SARS1]	0.441	ns		Double Quartet Nanocage vs. Double Quartet Nanocage [SARS1]	0.991	ns
Quartet Nanocage [SARS1] vs. Double Quartet Nanocage [SARS1]	>.999	ns		Quartet Nanocage [SARS1] vs. Double Quartet Nanocage [SARS1]	0.156	ns
